# Supplementary material for: The m6A demethylase FTO suppresses glioma proliferation by regulating the EREG/PI3K/Akt signaling pathway
Source: Front Cell Dev Biol. 2025 Sep 3;13:1667990. doi: 10.3389/fcell.2025.1667990 (PMC12441170; doi:10.3389/fcell.2025.1667990)
Supplement: Supplementary file 2 [file Table1.xlsx]

## Sheet: Table S1
Table S1: Differentially regulated genes in FTO high vs low group in CGGA GBM dataset.
gene_id	FTO Low	FTO High	FC	T.TEST	log2FC
ZZZ3	7.85977	9.8675	1.25544	2.1145e-07	0.328197
ZZEF1	3.32309	5.58642	1.68109	2.37906e-32	0.7494
ZYX	219.583	143.227	0.652267	0.000107708	-0.616465
ZYG11B	4.91444	8.25529	1.6798	2.61541e-28	0.748291
ZYG11A	0.148963	0.158821	1.06618	0.754077	0.0924549
ZXDC	7.60897	10.5234	1.38302	2.92073e-20	0.467825
ZXDB	3.35499	5.4214	1.61592	7.79218e-30	0.692359
ZXDA	2.01046	3.47183	1.72688	7.25212e-25	0.788171
ZWINT	36.1222	29.8853	0.827338	0.0717153	-0.273452
ZWILCH	6.45343	6.04174	0.936206	0.348675	-0.0951018
ZW10	11.1094	13.2928	1.19654	4.14931e-07	0.258865
ZSWIM8	38.1139	46.852	1.22926	1.61991e-05	0.297795
ZSWIM7	69.0979	85.1653	1.23253	1.36142e-07	0.301624
ZSWIM6	7.43537	12.7921	1.72044	4.79152e-22	0.782781
ZSWIM5	2.10426	3.92685	1.86615	6.69545e-19	0.900061
ZSWIM4	7.05908	7.25516	1.02778	0.634647	0.0395261
ZSWIM3	4.68952	6.28768	1.34079	4.791e-12	0.423086
ZSWIM2	0.473878	0.561778	1.18549	0.314258	0.245485
ZSWIM1	11.0778	14.8968	1.34474	1.14758e-15	0.427331
ZSCAN9	14.5924	15.8641	1.08715	0.0478565	0.120545
ZSCAN5B	0.652026	0.711123	1.09064	0.666736	0.12517
ZSCAN5A	3.81503	3.9958	1.04738	0.32696	0.0667914
ZSCAN32	13.7356	17.1675	1.24985	2.22263e-11	0.32176
ZSCAN31	4.71717	7.18331	1.5228	2.44751e-11	0.606729
ZSCAN30	7.40658	10.3358	1.39549	9.81397e-18	0.480767
ZSCAN29	7.5663	11.6464	1.53924	2.33502e-23	0.622219
ZSCAN25	4.8222	5.81551	1.20598	3.06983e-05	0.270212
ZSCAN23	2.8314	5.77433	2.03939	1.03454e-21	1.02814
ZSCAN22	1.60094	1.66592	1.04059	0.419312	0.0573956
ZSCAN21	25.4246	30.067	1.18259	9.06116e-06	0.241956
ZSCAN20	0.668569	0.854986	1.27883	3.48923e-06	0.354826
ZSCAN2	5.34833	7.26962	1.35923	2.79277e-14	0.442792
ZSCAN18	35.3681	48.1152	1.36041	2.43423e-09	0.444046
ZSCAN16	17.5495	18.7622	1.0691	0.214024	0.0963972
ZSCAN12	1.40401	1.97269	1.40504	1.70978e-11	0.490613
ZSCAN10	0.700726	1.01072	1.44239	0.0580485	0.528463
ZSCAN1	8.56357	10.4636	1.22187	0.0359645	0.28909
ZRSR2	8.48124	8.52036	1.00461	0.910551	0.00663775
ZRANB3	1.01595	1.27512	1.2551	3.58319e-07	0.327804
ZRANB2	38.5526	47.6749	1.23662	2.08491e-07	0.306402
ZRANB1	8.01317	13.9623	1.74242	1.07173e-34	0.801096
ZPLD1	0.053902	0.0587115	1.08923	0.776574	0.123306
ZP3	3.11992	2.11784	0.678814	0.00127815	-0.558913
ZP1	1.22909	1.21506	0.988578	0.954609	-0.016573
ZNRF3	3.84063	6.99374	1.82099	5.0352e-23	0.864721
ZNRF2	9.62921	9.31203	0.967061	0.551416	-0.0483207
ZNRF1	9.90392	13.049	1.31756	9.93449e-11	0.397871
ZNHIT6	9.91762	11.6424	1.17391	5.61629e-06	0.23132
ZNHIT3	27.5853	35.2633	1.27834	2.52902e-13	0.354267
ZNHIT2	36.3983	38.6028	1.06057	0.127517	0.0848366
ZNHIT1	79.4674	65.5228	0.824525	2.26191e-05	-0.278365
ZNFX1	6.86673	8.48736	1.23601	3.61995e-06	0.305693
ZNF99	0.0643178	0.141451	2.19926	7.12623e-07	1.13702
ZNF98	1.44885	3.31721	2.28954	3.83978e-09	1.19506
ZNF93	4.48703	5.88765	1.31215	0.000163317	0.39193
ZNF92	12.2962	16.4025	1.33395	1.26222e-07	0.415705
ZNF91	6.3472	10.4316	1.64349	3.36297e-29	0.716765
ZNF90	2.07318	1.85736	0.895899	0.191584	-0.158591
ZNF891	0.532354	0.700833	1.31648	0.000811641	0.396684
ZNF880	15.0766	16.4758	1.0928	0.0902824	0.128033
ZNF879	3.35848	4.12994	1.2297	1.41068e-06	0.29831
ZNF878	0.703007	0.71207	1.01289	0.92878	0.0184797
ZNF865	10.0789	11.4361	1.13466	0.00529791	0.182262
ZNF862	7.00585	9.85986	1.40738	5.62305e-11	0.493008
ZNF860	0.233969	0.306452	1.3098	0.0307744	0.389346
ZNF853	23.9665	34.5673	1.44232	5.2402e-16	0.528389
ZNF852	1.30828	1.98359	1.51619	2.22955e-09	0.600448
ZNF850	0.514644	0.511276	0.993456	0.941185	-0.00947215
ZNF85	5.39076	7.36655	1.36651	1.75122e-07	0.450499
ZNF846	5.59124	7.72287	1.38125	7.09938e-17	0.465969
ZNF845	1.84829	2.33106	1.2612	0.000230649	0.3348
ZNF844	2.82652	4.37407	1.54751	2.69181e-16	0.629947
ZNF843	1.42464	2.78742	1.95657	6.55995e-22	0.96833
ZNF841	5.04005	6.22983	1.23606	3.66752e-05	0.305754
ZNF84	8.99624	13.6406	1.51625	5.60746e-12	0.600512
ZNF839	8.26923	10.5802	1.27947	1.50764e-11	0.355543
ZNF837	4.14758	3.78713	0.913095	0.0863331	-0.131164
ZNF836	4.42511	4.90647	1.10878	0.0402003	0.148974
ZNF835	4.01796	5.70652	1.42025	5.98681e-11	0.506146
ZNF831	0.0921983	0.147795	1.60301	0.00721354	0.680781
ZNF830	34.0673	39.0541	1.14638	6.69603e-05	0.197087
ZNF83	17.8155	21.2594	1.19331	0.000503957	0.254968
ZNF829	1.15493	1.30785	1.13241	0.0238575	0.179398
ZNF827	2.63051	5.04484	1.91782	9.34971e-23	0.939466
ZNF823	5.17967	6.04885	1.16781	0.00958121	0.223801
ZNF821	19.4209	29.6245	1.52539	2.50566e-17	0.609179
ZNF816	5.22082	5.15663	0.987705	0.831669	-0.0178484
ZNF814	4.22805	4.65523	1.10104	0.0417549	0.138861
ZNF813	1.08512	1.44276	1.32958	4.55512e-05	0.410974
ZNF81	1.19424	1.6865	1.4122	3.39686e-12	0.49794
ZNF808	1.9949	2.72454	1.36575	1.05367e-07	0.449698
ZNF805	0.798834	1.07196	1.34191	1.457e-07	0.424288
ZNF804B	0.197999	0.307246	1.55175	0.0799176	0.6339
ZNF804A	2.08717	4.34495	2.08174	4.89737e-12	1.05779
ZNF800	8.58484	10.694	1.24569	3.77063e-06	0.316941
ZNF80	0.312189	0.312456	1.00085	0.996533	0.00123195
ZNF799	2.11089	2.19747	1.04102	0.309182	0.0579922
ZNF793	2.08703	3.08274	1.4771	1.46227e-15	0.562763
ZNF792	1.67546	1.98441	1.1844	0.0160534	0.244157
ZNF791	5.40135	7.16823	1.32712	7.3071e-15	0.408298
ZNF790	7.67822	7.71096	1.00426	0.935116	0.00613891
ZNF79	8.12379	9.93906	1.22345	1.62578e-06	0.290957
ZNF789	8.51195	9.34142	1.09745	0.0589053	0.134151
ZNF787	24.4611	20.9907	0.858125	0.000212442	-0.22074
ZNF786	7.75778	9.42628	1.21507	6.49522e-07	0.281044
ZNF785	7.10483	10.7148	1.5081	4.90279e-23	0.59273
ZNF784	10.7415	11.5368	1.07404	0.113605	0.103048
ZNF783	7.57068	9.14943	1.20854	0.000252382	0.27326
ZNF782	2.68284	3.95052	1.47251	1.2277e-13	0.55828
ZNF781	9.49405	12.3184	1.29748	5.97202e-05	0.375716
ZNF780B	2.60951	3.78859	1.45184	3.49655e-13	0.537881
ZNF780A	3.5736	3.82134	1.06933	0.157206	0.0967006
ZNF778	1.7201	3.16138	1.8379	2.05081e-30	0.87806
ZNF777	15.6145	21.7254	1.39136	5.99294e-13	0.476496
ZNF776	8.10235	10.3676	1.27958	3.80336e-06	0.355674
ZNF775	33.3255	49.5879	1.48799	3.24206e-19	0.573361
ZNF774	1.33587	2.48703	1.86172	2.89734e-21	0.896638
ZNF773	3.34873	4.31434	1.28835	2.26638e-07	0.365526
ZNF772	3.53826	5.80467	1.64054	8.53443e-23	0.714173
ZNF771	8.27545	9.74821	1.17797	0.000154144	0.236301
ZNF770	9.48702	16.6036	1.75014	1.12418e-31	0.807472
ZNF77	6.49891	6.84616	1.05343	0.235019	0.0750955
ZNF768	58.185	69.3875	1.19253	9.45106e-09	0.254029
ZNF766	4.3033	4.86758	1.13113	0.00807071	0.177764
ZNF765	1.31943	1.63361	1.23812	6.72376e-05	0.308149
ZNF764	7.96503	9.60706	1.20615	2.09375e-07	0.270415
ZNF761	3.58452	3.60532	1.0058	0.908537	0.00835028
ZNF76	15.8549	22.6722	1.42998	1.79983e-21	0.515994
ZNF75D	3.22705	4.14321	1.2839	7.3024e-10	0.360533
ZNF75A	9.13189	10.3045	1.12841	0.00337659	0.174296
ZNF750	0.45385	0.501346	1.10465	0.649366	0.143591
ZNF749	6.20724	6.77968	1.09222	0.150884	0.127266
ZNF746	6.80961	8.72493	1.28127	2.20971e-05	0.357571
ZNF740	7.53123	11.398	1.51343	9.2452e-22	0.597819
ZNF74	6.19046	10.1044	1.63226	5.67178e-14	0.706867
ZNF738	5.47952	7.32474	1.33675	6.66683e-05	0.418728
ZNF737	3.04147	5.54663	1.82367	2.25861e-22	0.866843
ZNF736	2.92618	3.89073	1.32963	1.08452e-08	0.41102
ZNF732	0.406934	0.521621	1.28183	0.123693	0.358209
ZNF730	1.85736	2.63341	1.41782	0.000490191	0.503676
ZNF729	0.150619	0.315535	2.09492	0.000474464	1.0669
ZNF728	0.467137	0.933281	1.99787	0.00646689	0.998465
ZNF727	0.242507	0.528382	2.17884	1.24937e-07	1.12356
ZNF726	2.56494	2.72939	1.06411	0.463057	0.0896514
ZNF721	10.4281	15.7994	1.51508	5.08882e-23	0.599396
ZNF718	3.40617	4.84469	1.42233	9.71517e-12	0.508254
ZNF717	2.04492	2.99791	1.46602	6.79863e-17	0.551909
ZNF714	2.02252	3.38572	1.67401	6.44413e-12	0.743305
ZNF713	5.85126	6.54665	1.11885	0.507618	0.16201
ZNF711	16.4509	30.3021	1.84198	6.59837e-21	0.881255
ZNF710	8.6266	12.5324	1.45277	6.19269e-20	0.538803
ZNF71	3.05961	3.93895	1.2874	5.67467e-07	0.364463
ZNF708	10.0801	18.4892	1.83422	2.47997e-22	0.87517
ZNF707	7.21795	8.72888	1.20933	0.000112535	0.274206
ZNF706	55.4863	64.2953	1.15876	1.66749e-06	0.212581
ZNF705A	0.080147	0.0706211	0.881145	0.480402	-0.182548
ZNF704	2.52903	5.52333	2.18397	6.39977e-20	1.12695
ZNF703	23.6396	25.8485	1.09344	0.13506	0.128873
ZNF701	1.58602	1.89811	1.19677	0.000543346	0.259149
ZNF700	7.78421	7.306	0.938567	0.150648	-0.0914679
ZNF70	1.3363	2.21883	1.66042	7.70001e-20	0.731549
ZNF7	7.91626	10.0252	1.26641	1.4122e-10	0.340741
ZNF699	1.44997	2.06068	1.42119	1.72821e-10	0.507103
ZNF697	1.57038	1.88261	1.19882	0.0161102	0.261617
ZNF696	4.62921	6.50072	1.40428	3.74865e-10	0.489834
ZNF695	1.35868	1.53241	1.12787	0.312051	0.173598
ZNF692	47.3684	59.527	1.25668	1.93462e-05	0.329619
ZNF691	22.696	21.1472	0.93176	0.0623542	-0.10197
ZNF69	4.28651	4.75159	1.1085	0.0504716	0.148607
ZNF689	6.74897	9.17252	1.3591	4.05623e-14	0.44265
ZNF688	38.611	41.4883	1.07452	0.048359	0.103692
ZNF687	10.5822	14.696	1.38875	2.7825e-17	0.473789
ZNF684	5.39709	5.79231	1.07323	0.0873748	0.101955
ZNF683	1.76049	1.66518	0.945867	0.748122	-0.0802911
ZNF682	5.37064	6.25101	1.16392	0.00318635	0.218997
ZNF681	1.83214	3.46631	1.89194	1.17011e-13	0.919869
ZNF680	9.90929	14.2458	1.43762	7.27554e-13	0.523683
ZNF678	1.91092	3.34583	1.7509	7.49617e-21	0.808097
ZNF677	9.07155	12.8111	1.41223	3.3236e-10	0.497976
ZNF676	0.69063	1.49299	2.16179	0.000678177	1.11222
ZNF675	4.50323	7.55464	1.6776	2.6998e-25	0.746402
ZNF674	1.68331	2.38516	1.41695	3.15035e-14	0.502786
ZNF672	21.336	25.7457	1.20668	5.81771e-08	0.271042
ZNF671	9.59387	11.914	1.24183	2.41038e-07	0.312468
ZNF670	3.1158	4.17915	1.34128	3.16939e-07	0.423608
ZNF669	10.8255	14.631	1.35154	2.59438e-08	0.434601
ZNF667	2.49485	3.44009	1.37887	2.50043e-10	0.46349
ZNF665	1.62562	1.92086	1.18162	0.0150029	0.240763
ZNF664	53.9701	74.9674	1.38905	3.66231e-12	0.474103
ZNF662	2.93147	3.30033	1.12583	0.170329	0.170985
ZNF660	1.88703	2.83057	1.50001	1.41281e-13	0.58497
ZNF66	1.1518	1.50777	1.30906	0.000105051	0.388533
ZNF658	2.50623	3.75661	1.49891	1.07524e-08	0.583912
ZNF655	17.32	21.8597	1.2621	3.16643e-09	0.335831
ZNF654	2.42122	3.38772	1.39918	7.86609e-16	0.484578
ZNF653	17.1867	17.3262	1.00812	0.868755	0.0116669
ZNF652	7.19619	6.56339	0.912064	0.285074	-0.132793
ZNF649	8.50015	13.0297	1.53288	3.09831e-11	0.616248
ZNF648	0.37039	0.406731	1.09812	0.558888	0.13503
ZNF646	3.64351	5.1913	1.42481	3.63178e-16	0.510767
ZNF644	12.5566	13.4766	1.07326	0.0986469	0.102005
ZNF641	5.33274	7.76433	1.45598	3.25822e-20	0.541986
ZNF639	16.0007	21.8182	1.36358	8.17007e-16	0.447396
ZNF638	23.716	25.6155	1.08009	0.0496978	0.111155
ZNF630	2.15762	2.8806	1.33508	1.14348e-09	0.416928
ZNF629	5.76679	8.84114	1.53311	2.0159e-22	0.616465
ZNF628	4.52532	5.07396	1.12124	0.0460034	0.165092
ZNF627	11.3279	15.3321	1.35347	2.25661e-12	0.436667
ZNF626	4.31494	6.10173	1.41409	2.31314e-13	0.499878
ZNF625	8.29461	9.64521	1.16283	0.00584603	0.217638
ZNF624	2.29101	3.49093	1.52375	4.37804e-18	0.607627
ZNF623	5.28663	7.84926	1.48474	1.98875e-14	0.570209
ZNF622	55.8895	61.9165	1.10784	0.000907573	0.147746
ZNF621	5.10152	8.06566	1.58103	1.87602e-19	0.660865
ZNF620	3.38897	4.9519	1.46118	9.7144e-11	0.547137
ZNF619	2.26531	3.76535	1.66218	2.21528e-22	0.733076
ZNF618	1.51294	1.46194	0.966297	0.769483	-0.0494621
ZNF616	3.95818	5.17456	1.30731	7.79634e-07	0.3866
ZNF615	4.53056	6.60782	1.4585	1.51622e-12	0.544484
ZNF614	3.84132	5.63349	1.46655	5.75196e-13	0.552429
ZNF613	4.29556	4.82895	1.12417	0.0135435	0.168864
ZNF611	2.41337	3.34436	1.38576	2.44555e-11	0.47068
ZNF610	5.8382	8.69566	1.48944	4.1775e-16	0.574771
ZNF609	3.67101	7.1942	1.95974	1.20354e-34	0.970659
ZNF608	10.2602	15.6118	1.52158	1.01384e-19	0.605574
ZNF607	3.49666	4.63379	1.3252	1.63633e-08	0.406216
ZNF606	5.58384	7.08432	1.26872	2.72025e-06	0.343373
ZNF605	2.51787	3.74341	1.48674	4.70952e-13	0.572148
ZNF600	1.11573	0.832195	0.745873	0.000598408	-0.422999
ZNF599	4.58083	4.60397	1.00505	0.911145	0.0072716
ZNF598	24.6147	25.9152	1.05283	0.230557	0.074274
ZNF597	1.57562	2.26801	1.43943	8.29014e-14	0.525501
ZNF596	4.29391	5.68575	1.32414	2.90405e-08	0.405059
ZNF595	6.69926	9.16871	1.36862	0.186903	0.452718
ZNF594	3.84084	5.53372	1.44076	1.00326e-11	0.526829
ZNF593	49.6302	38.3223	0.772156	2.9256e-09	-0.373035
ZNF592	7.35595	11.9582	1.62566	8.4166e-30	0.701022
ZNF589	6.93364	10.4067	1.5009	8.07955e-21	0.585832
ZNF587B	2.01383	2.01634	1.00125	0.982626	0.00180278
ZNF587	4.49021	6.00948	1.33835	4.51999e-10	0.420457
ZNF586	3.05033	3.33166	1.09223	0.0497036	0.127276
ZNF585B	4.34394	5.2784	1.21512	3.18176e-05	0.281096
ZNF585A	4.19583	3.99039	0.951038	0.167881	-0.0724248
ZNF584	5.40344	5.8079	1.07485	0.1125	0.104137
ZNF583	2.57902	3.32786	1.29036	6.09008e-09	0.367773
ZNF582	5.413	6.80676	1.25749	2.5775e-07	0.330542
ZNF581	35.0079	33.8587	0.967173	0.387941	-0.0481534
ZNF580	47.418	53.2973	1.12399	0.00777972	0.168628
ZNF579	18.6968	18.7279	1.00166	0.973309	0.00239413
ZNF578	1.72457	2.47523	1.43527	0.000107838	0.521324
ZNF577	6.84751	6.66051	0.972691	0.763269	-0.0399468
ZNF576	17.8655	19.9101	1.11445	0.00373956	0.156326
ZNF575	3.5811	4.94282	1.38025	3.30835e-08	0.464931
ZNF574	8.18978	9.73669	1.18888	3.33273e-05	0.249607
ZNF573	2.79887	4.52376	1.61628	2.58842e-13	0.692677
ZNF572	2.23934	3.49772	1.56195	3.53751e-14	0.643346
ZNF571	3.23102	3.6237	1.12153	0.0297506	0.165471
ZNF570	2.88519	4.08954	1.41743	7.4485e-12	0.503274
ZNF57	5.46882	6.84626	1.25187	1.36257e-09	0.324088
ZNF569	4.65261	6.09339	1.30967	2.74753e-08	0.389205
ZNF568	2.03777	2.44226	1.1985	0.000142879	0.261229
ZNF567	4.41005	5.34783	1.21265	0.00016721	0.278158
ZNF566	4.36493	4.95358	1.13486	0.00619999	0.182514
ZNF565	4.8764	6.22134	1.2758	8.976e-07	0.351407
ZNF564	3.94767	4.69968	1.1905	6.97493e-05	0.251562
ZNF563	2.69331	2.81654	1.04575	0.314888	0.0645448
ZNF562	3.26597	4.47883	1.37136	6.18481e-13	0.455611
ZNF561	12.4921	14.4604	1.15756	0.00239312	0.211084
ZNF560	3.32676	3.38971	1.01892	0.914703	0.0270427
ZNF559	11.3181	12.5607	1.10979	0.023556	0.150287
ZNF558	9.88281	11.5234	1.166	0.000969526	0.221568
ZNF557	2.19425	2.8664	1.30632	2.43099e-09	0.385508
ZNF556	0.326636	0.362448	1.10964	0.556059	0.150091
ZNF555	1.75973	2.49141	1.4158	4.29779e-16	0.501614
ZNF554	3.20192	4.77286	1.49063	2.39287e-24	0.57592
ZNF552	3.83702	3.62142	0.943812	0.255038	-0.0834292
ZNF551	2.58893	3.54764	1.37031	2.12511e-08	0.454502
ZNF550	2.89871	3.71534	1.28172	1.7817e-08	0.358085
ZNF549	1.93977	2.36463	1.21903	7.49396e-05	0.285729
ZNF548	6.96381	8.10496	1.16387	0.00717991	0.218927
ZNF547	4.60516	5.16969	1.12259	0.0543636	0.166827
ZNF546	1.12724	1.66774	1.47949	3.95296e-12	0.565103
ZNF544	8.57467	11.3414	1.32266	1.55101e-09	0.403441
ZNF543	2.59383	3.14318	1.21179	3.12403e-05	0.277138
ZNF541	0.282404	0.281716	0.997566	0.986138	-0.00351561
ZNF540	2.74348	5.13593	1.87205	2.90259e-17	0.904619
ZNF536	2.37527	3.79789	1.59893	0.000570113	0.677106
ZNF534	0.503224	0.885746	1.76014	9.8553e-12	0.815692
ZNF532	21.0501	31.1086	1.47784	2.46981e-16	0.563486
ZNF530	2.96473	2.8366	0.956781	0.476178	-0.0637386
ZNF529	5.24787	7.04807	1.34304	1.31038e-11	0.425497
ZNF528	7.53363	9.18692	1.21945	0.000129273	0.286236
ZNF527	2.82287	3.21741	1.13976	0.00663375	0.188733
ZNF526	3.4993	3.96599	1.13337	0.00700085	0.180614
ZNF525	1.73635	2.04566	1.17814	0.00142589	0.23651
ZNF524	39.4877	34.7862	0.880937	0.00061626	-0.182889
ZNF521	12.0733	17.3376	1.43602	1.16154e-07	0.522081
ZNF519	1.44477	2.49953	1.73005	1.94438e-18	0.790817
ZNF518B	2.29323	2.49699	1.08885	0.26862	0.122804
ZNF518A	2.25565	3.48323	1.54423	3.07194e-20	0.626884
ZNF517	8.20431	12.5519	1.52992	4.81912e-21	0.613457
ZNF516	3.9777	5.51804	1.38724	3.81086e-10	0.472221
ZNF514	3.59882	4.65809	1.29434	2.96213e-09	0.372216
ZNF513	40.5227	47.5225	1.17274	1.31201e-09	0.229881
ZNF512B	10.5226	13.5732	1.28991	3.00538e-09	0.367273
ZNF512	29.5119	43.3876	1.47017	6.97025e-23	0.555983
ZNF511	37.6543	36.1645	0.960435	0.378169	-0.0582403
ZNF510	4.37322	7.68899	1.7582	5.76019e-24	0.8141
ZNF507	2.42579	3.43568	1.41631	2.38737e-12	0.50214
ZNF506	6.1959	9.02565	1.45671	7.06916e-14	0.542718
ZNF503	10.6605	10.3799	0.973683	0.657259	-0.0384761
ZNF502	6.7527	8.40439	1.2446	3.91272e-07	0.315678
ZNF501	6.97271	10.2001	1.46286	2.71296e-13	0.548792
ZNF500	5.45619	7.69034	1.40947	2.88443e-20	0.495154
ZNF497	3.11558	4.06278	1.30402	2.23502e-06	0.382969
ZNF496	7.312	9.22064	1.26103	9.42371e-08	0.334601
ZNF493	3.08947	5.13975	1.66363	3.95656e-23	0.734337
ZNF492	0.306116	0.420106	1.37237	0.0374745	0.456673
ZNF491	2.72331	3.64195	1.33733	7.85451e-07	0.419353
ZNF490	1.31738	1.90856	1.44876	1.76297e-11	0.534816
ZNF488	18.3773	36.3015	1.97534	0.00279774	0.982102
ZNF487	4.72838	6.01367	1.27182	0.000389375	0.346899
ZNF486	3.34437	4.17376	1.24799	0.00018439	0.319611
ZNF485	3.60163	5.15449	1.43116	9.64545e-10	0.517181
ZNF484	2.75703	4.19427	1.5213	1.16315e-19	0.605306
ZNF483	0.649745	1.37881	2.12208	1.21989e-24	1.08548
ZNF480	5.29063	5.67898	1.0734	0.229302	0.102192
ZNF48	10.3892	13.4683	1.29638	6.86292e-10	0.374486
ZNF474	1.89957	2.39064	1.25852	0.305971	0.331723
ZNF473	4.45096	4.23605	0.951716	0.623839	-0.0713971
ZNF471	4.05002	6.26118	1.54596	2.63004e-17	0.628504
ZNF470	2.37467	2.66486	1.1222	0.0167235	0.166332
ZNF469	0.616461	1.06124	1.7215	4.90395e-06	0.783664
ZNF468	4.45474	4.40435	0.988688	0.87607	-0.0164132
ZNF467	6.38878	7.3555	1.15131	0.0139763	0.203282
ZNF462	3.96091	6.91036	1.74464	2.7178e-19	0.802927
ZNF461	5.2166	6.30544	1.20873	0.000178294	0.273486
ZNF460	1.45536	1.9676	1.35197	4.37353e-07	0.435059
ZNF454	3.37093	5.6179	1.66657	9.79517e-20	0.736884
ZNF451	3.42854	4.94486	1.44227	1.31409e-19	0.528338
ZNF45	8.33674	9.79962	1.17547	0.00147819	0.233243
ZNF449	3.61548	4.15279	1.14861	0.00277316	0.199893
ZNF446	10.338	12.3108	1.19084	4.32991e-06	0.251977
ZNF445	1.3854	2.30487	1.66368	3.13019e-26	0.734381
ZNF444	14.9106	17.7853	1.19279	3.04566e-06	0.254342
ZNF443	4.7284	5.03492	1.06483	0.178987	0.0906186
ZNF442	0.992958	1.17405	1.18237	0.00528029	0.241688
ZNF441	4.35813	6.42353	1.47392	1.62234e-15	0.559658
ZNF440	2.83626	3.63832	1.28279	6.94263e-08	0.359281
ZNF44	2.63472	3.41521	1.29623	3.30627e-12	0.374326
ZNF439	6.53644	7.4229	1.13562	0.0142417	0.183478
ZNF438	6.72328	9.10531	1.3543	3.02928e-11	0.437543
ZNF436	20.944	16.7692	0.800665	0.00720322	-0.320729
ZNF433	6.92758	7.59978	1.09703	0.0401596	0.133605
ZNF432	5.6286	6.64479	1.18054	0.00158773	0.239446
ZNF431	2.65363	3.98988	1.50356	5.7233e-14	0.588378
ZNF430	3.38665	4.66096	1.37627	6.12647e-14	0.460769
ZNF43	4.61221	6.79477	1.47321	5.48132e-12	0.558965
ZNF429	8.24653	11.7396	1.42359	3.7006e-20	0.509529
ZNF428	273.36	296.366	1.08416	0.0708946	0.116579
ZNF426	3.08294	4.48722	1.4555	2.12153e-14	0.541514
ZNF425	5.57838	8.83417	1.58364	3.99538e-20	0.663247
ZNF423	4.80029	9.69593	2.01986	2.15449e-17	1.01426
ZNF420	7.59763	9.98739	1.31454	2.35177e-08	0.394559
ZNF419	5.22614	6.04457	1.1566	0.000841323	0.209895
ZNF418	5.76351	7.65328	1.32789	1.47554e-08	0.409131
ZNF417	4.3966	6.0544	1.37706	5.88798e-11	0.461596
ZNF416	6.16626	6.75879	1.09609	0.0420518	0.13237
ZNF415	13.3391	20.2409	1.51741	1.36461e-20	0.601615
ZNF414	37.0604	44.649	1.20476	7.33793e-05	0.26875
ZNF410	19.5013	21.5417	1.10463	0.00732597	0.143566
ZNF41	3.47909	5.03325	1.44671	3.02382e-22	0.53278
ZNF408	13.5531	15.2693	1.12663	0.000451766	0.172011
ZNF407	1.05155	1.47405	1.40179	7.27886e-22	0.487268
ZNF404	11.5268	15.5309	1.34737	1.04035e-05	0.430147
ZNF398	4.0042	5.58556	1.39492	6.99822e-11	0.480187
ZNF397	7.92117	12.4608	1.5731	2.08278e-23	0.65361
ZNF396	2.19645	2.99375	1.363	1.01039e-10	0.446781
ZNF395	15.5351	17.3492	1.11677	0.0994827	0.159331
ZNF394	6.40518	6.03813	0.942695	0.0732351	-0.0851371
ZNF391	2.86304	4.60815	1.60953	1.21652e-25	0.686637
ZNF385D	1.56633	1.16395	0.743103	0.00988944	-0.428367
ZNF385C	1.62428	2.69952	1.66198	9.22055e-16	0.732902
ZNF385B	1.09967	2.46747	2.24383	1.3976e-06	1.16597
ZNF385A	75.2299	116.786	1.55239	2.23015e-08	0.63449
ZNF384	35.5364	45.3657	1.2766	0.000127874	0.352303
ZNF383	2.18702	2.73549	1.25078	1.79963e-07	0.322832
ZNF382	1.37606	2.16253	1.57154	1.06116e-14	0.652177
ZNF37A	2.27983	3.59182	1.57547	1.44286e-23	0.655786
ZNF367	5.969	5.41108	0.906531	0.318951	-0.141572
ZNF366	0.729102	1.06429	1.45973	6.8424e-06	0.545697
ZNF365	6.39989	13.4624	2.10354	3.1303e-09	1.07282
ZNF362	28.4649	36.7869	1.29236	5.66883e-06	0.370005
ZNF358	151.635	205.156	1.35296	3.24521e-11	0.436115
ZNF354C	3.34023	5.06896	1.51755	7.40281e-14	0.601741
ZNF354B	9.17999	11.5679	1.26012	4.5319e-09	0.333561
ZNF354A	13.9402	15.7696	1.13124	0.00053792	0.177899
ZNF350	6.58962	8.37151	1.27041	6.46366e-10	0.345292
ZNF35	7.98968	9.37415	1.17328	4.77192e-05	0.230552
ZNF347	1.99906	2.43276	1.21695	0.00133669	0.283271
ZNF346	7.01098	10.2122	1.45661	1.40888e-23	0.54261
ZNF345	2.12766	2.13568	1.00377	0.941137	0.0054302
ZNF343	5.90346	7.257	1.22928	8.22497e-07	0.297814
ZNF341	1.8418	2.36819	1.2858	1.3272e-12	0.362667
ZNF34	10.3941	15.3573	1.4775	5.01018e-16	0.563156
ZNF33A	4.02309	6.72384	1.67131	4.23255e-24	0.740981
ZNF337	16.9949	19.6442	1.15589	0.0130243	0.209003
ZNF335	5.06241	6.60414	1.30454	1.69683e-12	0.383546
ZNF334	5.51896	6.75456	1.22388	0.00252457	0.291465
ZNF333	5.29946	7.48202	1.41184	7.85961e-13	0.497581
ZNF331	6.31245	8.00437	1.26803	5.36409e-06	0.342586
ZNF330	41.7228	43.8363	1.05065	0.116649	0.0712878
ZNF329	6.4812	8.46712	1.30641	5.1302e-09	0.38561
ZNF326	8.21577	9.73323	1.1847	5.26261e-05	0.244523
ZNF324B	3.87941	4.60942	1.18818	0.000300293	0.24875
ZNF324	4.51008	5.7443	1.27366	1.08361e-08	0.348978
ZNF322	8.75416	13.2151	1.50958	5.03511e-21	0.594148
ZNF320	4.30636	5.88896	1.3675	2.86106e-10	0.451545
ZNF32	137.323	183.959	1.33961	1.83472e-11	0.42181
ZNF319	6.11553	9.64705	1.57747	1.98524e-32	0.657609
ZNF318	4.08066	6.09012	1.49244	2.16875e-21	0.577669
ZNF317	15.4661	17.4684	1.12946	0.000699162	0.175634
ZNF316	10.5783	13.1537	1.24347	1.42338e-06	0.314372
ZNF311	3.5042	3.71341	1.0597	0.410962	0.0836581
ZNF304	5.11978	6.60108	1.28933	9.65666e-09	0.366621
ZNF302	29.8076	37.9583	1.27344	1.54538e-08	0.348734
ZNF300	10.2671	12.3616	1.20401	0.0281001	0.267844
ZNF30	6.4222	7.6712	1.19448	5.64843e-05	0.256383
ZNF3	20.4601	25.9929	1.27042	2.88394e-07	0.345308
ZNF296	4.13027	3.91244	0.947259	0.552339	-0.078169
ZNF292	1.99366	3.49159	1.75135	3.02318e-24	0.808465
ZNF287	3.47142	4.3071	1.24073	3.33617e-07	0.311192
ZNF285	2.34213	3.44786	1.4721	2.50355e-12	0.55788
ZNF284	1.47641	1.56246	1.05828	0.277365	0.0817275
ZNF283	2.2625	3.34708	1.47938	1.05418e-13	0.564988
ZNF282	18.3891	22.2291	1.20882	1.17671e-06	0.273596
ZNF281	7.38631	11.2687	1.52562	1.85972e-24	0.6094
ZNF280D	6.05938	8.72583	1.44005	9.59953e-21	0.526122
ZNF280C	1.72506	2.30408	1.33565	1.02003e-09	0.417543
ZNF280B	1.15367	1.82539	1.58225	1.74883e-21	0.661979
ZNF28	5.8381	5.80548	0.994412	0.9264	-0.00808412
ZNF277	12.2231	17.1797	1.40551	3.65843e-18	0.491093
ZNF276	14.4823	22.3523	1.54342	3.30962e-16	0.626135
ZNF275	7.13438	12.6328	1.77069	2.52963e-25	0.824312
ZNF274	7.91886	9.56128	1.20741	2.88594e-05	0.271911
ZNF273	3.56019	4.9383	1.38709	8.87692e-10	0.472061
ZNF268	2.74528	3.57352	1.30169	1.40023e-06	0.38039
ZNF267	5.41913	5.80531	1.07126	0.167871	0.0993108
ZNF266	15.6822	18.098	1.15404	0.00741867	0.206698
ZNF264	1.58669	2.02494	1.27621	7.56082e-07	0.351864
ZNF263	12.8349	16.9171	1.31805	1.4962e-14	0.398407
ZNF260	7.16111	9.85249	1.37583	3.54038e-08	0.460305
ZNF26	1.70861	1.85239	1.08415	0.073686	0.11657
ZNF257	0.86377	1.34457	1.55662	0.000579142	0.638421
ZNF256	8.12735	9.85335	1.21237	0.00019093	0.277829
ZNF254	5.31289	7.42443	1.39744	3.40834e-11	0.482783
ZNF253	9.61882	15.9466	1.65786	4.31769e-16	0.72932
ZNF251	12.2428	14.7271	1.20292	9.22939e-05	0.266544
ZNF250	4.79085	7.25094	1.5135	7.2353e-16	0.597886
ZNF25	11.2591	21.9495	1.94949	6.87877e-26	0.963093
ZNF248	4.62928	7.55731	1.6325	3.95533e-21	0.707084
ZNF24	15.003	22.7227	1.51454	3.11652e-22	0.598882
ZNF239	9.17545	12.5447	1.3672	2.36062e-08	0.451225
ZNF236	1.40468	2.30109	1.63816	6.13653e-23	0.712073
ZNF235	3.14656	3.75403	1.19306	0.00279422	0.254664
ZNF234	3.99988	4.94836	1.23713	0.000430109	0.306992
ZNF233	1.529	2.67133	1.74711	5.06106e-11	0.80497
ZNF232	11.9677	14.0333	1.17259	0.00132911	0.229704
ZNF230	1.66038	1.698	1.02266	0.670709	0.0323297
ZNF23	6.83799	7.91562	1.15759	0.00613584	0.21113
ZNF229	3.38935	4.40328	1.29915	4.15677e-05	0.377573
ZNF227	11.7801	14.4622	1.22768	2.36387e-06	0.295939
ZNF226	14.338	14.8307	1.03436	0.519501	0.0487429
ZNF225	2.10252	2.80537	1.33429	9.39446e-08	0.41607
ZNF224	7.08594	8.49141	1.19835	0.000448422	0.261046
ZNF222	12.606	12.9889	1.03038	0.487095	0.0431698
ZNF221	3.42088	5.69952	1.6661	4.71082e-14	0.736475
ZNF22	58.9468	75.3554	1.27836	5.48617e-06	0.354298
ZNF219	18.7267	27.1562	1.45013	5.78226e-10	0.536187
ZNF217	5.44405	4.27302	0.784898	0.002375	-0.349422
ZNF215	0.326616	0.358881	1.09878	0.424053	0.135909
ZNF214	1.4201	1.94719	1.37117	8.98878e-05	0.455405
ZNF213	7.38033	11.3818	1.54218	1.43905e-28	0.624972
ZNF212	13.5251	16.0523	1.18685	1.98156e-06	0.247141
ZNF211	12.5186	13.5981	1.08623	0.108294	0.119328
ZNF208	0.61469	1.04281	1.69649	0.00211481	0.762549
ZNF207	21.067	25.9484	1.23171	1.96667e-10	0.300662
ZNF205	25.6556	29.5644	1.15236	0.000370408	0.204588
ZNF202	6.29285	8.12942	1.29185	7.78581e-08	0.369438
ZNF200	3.40206	3.78167	1.11158	0.0110899	0.152617
ZNF20	2.01055	2.21258	1.10048	0.107045	0.138137
ZNF2	3.77312	5.02077	1.33067	2.23628e-13	0.412149
ZNF197	6.37387	9.72699	1.52607	3.66449e-25	0.609824
ZNF195	5.90068	8.0695	1.36756	6.20758e-13	0.4516
ZNF19	1.98012	2.64964	1.33812	1.31345e-05	0.420209
ZNF189	19.2716	26.4924	1.37469	1.58996e-12	0.459102
ZNF185	3.45467	3.69458	1.06945	0.487781	0.0968639
ZNF184	8.53932	11.765	1.37774	2.98283e-12	0.462307
ZNF182	4.74151	5.77948	1.21891	1.49688e-07	0.285593
ZNF181	10.516	13.9271	1.32436	9.10896e-09	0.405299
ZNF180	3.83183	4.56114	1.19033	0.000409891	0.251362
ZNF18	11.3801	11.3887	1.00076	0.981624	0.00109524
ZNF175	2.55907	3.62691	1.41728	9.07069e-15	0.503125
ZNF174	15.1552	19.2553	1.27054	5.34719e-13	0.345441
ZNF17	5.47044	6.71377	1.22728	2.52079e-06	0.295465
ZNF169	2.6551	4.22336	1.59066	4.54591e-15	0.669625
ZNF165	1.37791	1.44905	1.05163	0.434811	0.0726256
ZNF160	5.87812	7.83844	1.33349	2.04035e-11	0.415211
ZNF16	5.26093	6.4608	1.22807	1.31861e-07	0.296396
ZNF157	0.857024	1.58921	1.85434	9.34193e-16	0.890906
ZNF155	8.27334	8.50624	1.02815	0.566158	0.0400512
ZNF154	3.04346	5.30407	1.74278	5.89752e-17	0.801389
ZNF148	3.56438	5.48768	1.53959	1.32631e-20	0.622545
ZNF146	42.4889	50.0343	1.17759	0.000869207	0.235832
ZNF143	14.3186	18.2749	1.27631	9.58551e-13	0.351976
ZNF142	3.28265	5.82835	1.7755	1.56772e-42	0.828225
ZNF141	1.92451	2.47201	1.28449	6.44611e-06	0.361195
ZNF140	14.1523	15.9686	1.12833	0.0606371	0.174195
ZNF14	6.22474	8.3323	1.33858	1.22438e-13	0.420702
ZNF138	13.6521	22.339	1.6363	1.7041e-23	0.710437
ZNF136	4.73375	6.098	1.2882	4.68585e-11	0.365353
ZNF135	3.15697	4.06404	1.28732	2.51597e-05	0.364375
ZNF134	7.86135	9.64329	1.22667	2.43186e-05	0.294748
ZNF133	10.3417	11.5915	1.12085	0.00514359	0.164587
ZNF132	4.34378	6.03691	1.38978	4.5614e-13	0.474861
ZNF131	11.9681	15.5301	1.29763	1.99051e-13	0.375875
ZNF124	3.27424	3.7695	1.15126	0.00734004	0.203216
ZNF121	9.51336	10.3035	1.08305	0.136225	0.115104
ZNF12	9.68928	10.8658	1.12142	0.0100124	0.165333
ZNF117	2.77857	3.4991	1.25932	2.30733e-05	0.332642
ZNF114	3.13056	4.14654	1.32453	0.000265101	0.405485
ZNF112	4.76832	6.53486	1.37048	3.5469e-09	0.454678
ZNF107	2.17507	3.11747	1.43327	4.22397e-09	0.519309
ZNF106	6.45494	10.4134	1.61325	1.33042e-22	0.689972
ZNF101	2.93976	3.04427	1.03555	0.354826	0.0503985
ZNF100	3.40842	5.21589	1.53029	3.35545e-12	0.613809
ZNF10	5.62857	8.14287	1.4467	1.56194e-13	0.532768
ZMYND8	10.8781	14.4829	1.33138	4.87667e-10	0.412927
ZMYND19	45.9217	45.8663	0.998793	0.978533	-0.00174309
ZMYND15	5.72307	6.19008	1.0816	0.242924	0.113168
ZMYND12	5.7028	5.74159	1.0068	0.958075	0.00978209
ZMYND11	14.8697	30.2049	2.0313	6.59313e-41	1.0224
ZMYND10	21.9241	14.5052	0.661612	0.233739	-0.595942
ZMYM5	8.30891	9.81111	1.18079	3.21723e-05	0.239757
ZMYM4	9.34959	12.4593	1.33261	1.51733e-07	0.41425
ZMYM3	9.98518	14.9338	1.4956	4.92386e-31	0.580721
ZMYM2	10.2962	12.2151	1.18636	6.47027e-05	0.246547
ZMYM1	3.50273	4.18743	1.19548	0.00090399	0.257588
ZMPSTE24	32.958	32.3212	0.980678	0.659534	-0.028148
ZMIZ2	29.5861	42.3444	1.43123	1.40718e-16	0.517251
ZMIZ1	15.6124	32.1653	2.06024	1.59119e-31	1.04282
ZMAT5	40.0844	42.4032	1.05785	0.129801	0.0811344
ZMAT4	1.77874	3.87525	2.17865	9.08206e-06	1.12344
ZMAT3	6.58464	10.5083	1.59588	6.30036e-16	0.67435
ZMAT2	213.302	281.554	1.31998	7.06063e-18	0.400512
ZMAT1	9.79327	12.8057	1.3076	2.84998e-05	0.386923
ZKSCAN8	6.2023	9.81463	1.58242	8.268e-23	0.662132
ZKSCAN7	3.59943	5.58234	1.5509	1.66451e-15	0.633101
ZKSCAN5	7.49534	9.75466	1.30143	4.66882e-12	0.380097
ZKSCAN4	4.35725	5.1325	1.17792	2.47452e-05	0.236243
ZKSCAN3	2.47473	3.619	1.46238	5.44558e-19	0.548322
ZKSCAN2	1.68338	2.72066	1.61619	5.65768e-25	0.692593
ZKSCAN1	8.64526	12.9701	1.50026	1.74356e-22	0.585208
ZIM2	1.79039	4.05409	2.26435	7.98764e-12	1.1791
ZIK1	4.73486	5.73431	1.21108	0.00103682	0.276298
ZIC5	1.292	1.25283	0.969687	0.776583	-0.044409
ZIC4	2.16436	2.63857	1.2191	0.0497447	0.285811
ZIC3	1.21196	1.81854	1.5005	0.000533281	0.585447
ZIC2	8.77196	10.5401	1.20157	0.19723	0.264919
ZIC1	29.7137	30.2375	1.01763	0.92441	0.0252089
ZHX3	8.62641	15.3664	1.78132	6.0146e-34	0.832946
ZHX2	17.9762	32.7175	1.82005	2.08269e-20	0.863975
ZHX1	19.9079	29.0701	1.46023	1.97873e-17	0.546197
ZGPAT	27.1621	28.6426	1.05451	0.140386	0.0765688
ZGLP1	16.5193	13.9243	0.842911	0.0824325	-0.246548
ZG16B	1.00962	0.808664	0.800963	0.237403	-0.320192
ZFYVE9	5.39736	9.54923	1.76924	1.32242e-27	0.823131
ZFYVE28	3.98311	4.68406	1.17598	0.00481961	0.233865
ZFYVE27	20.6526	30.4399	1.4739	2.32162e-24	0.559637
ZFYVE26	2.29303	2.99308	1.30529	3.07242e-11	0.384373
ZFYVE21	31.63	45.4514	1.43697	5.90764e-09	0.523033
ZFYVE19	18.837	22.0721	1.17174	6.19111e-07	0.228652
ZFYVE16	7.12927	10.4689	1.46845	1.01046e-09	0.55429
ZFYVE1	10.5469	13.4099	1.27146	2.92725e-11	0.346485
ZFY	2.4567	2.84791	1.15924	0.175067	0.213181
ZFX	4.35777	6.25271	1.43484	7.59997e-14	0.520894
ZFR2	2.50079	4.8653	1.94551	4.4882e-07	0.960145
ZFR	35.2303	53.81	1.52738	9.95024e-28	0.611059
ZFPM2	2.21541	4.87783	2.20177	1.67952e-06	1.13866
ZFPM1	1.89805	2.18213	1.14967	0.0110185	0.201218
ZFPL1	52.6222	59.722	1.13492	1.08558e-05	0.182592
ZFP92	0.480371	1.08171	2.25182	4.69217e-16	1.17109
ZFP91	22.0234	32.6286	1.48154	4.91444e-29	0.5671
ZFP90	10.8186	16.6523	1.53924	6.5296e-39	0.622214
ZFP82	2.76019	3.43323	1.24384	5.59283e-05	0.314802
ZFP69B	3.9134	6.00479	1.53442	1.07329e-09	0.617691
ZFP69	5.97417	6.94427	1.16238	0.0118095	0.217086
ZFP64	5.88479	7.76888	1.32016	1.58703e-11	0.400714
ZFP62	17.2904	24.8768	1.43876	3.21874e-19	0.524828
ZFP57	3.18659	3.57856	1.123	0.407491	0.167364
ZFP37	2.99273	4.62829	1.54652	5.69212e-12	0.629021
ZFP36L2	93.739	77.7835	0.829788	0.00778782	-0.269185
ZFP36L1	73.0233	76.8199	1.05199	0.44026	0.0731231
ZFP36	366.403	194.573	0.531035	2.41383e-05	-0.913122
ZFP30	3.66965	5.26402	1.43448	3.70884e-11	0.520525
ZFP3	5.20925	7.80997	1.49925	1.56095e-16	0.58424
ZFP28	3.73442	5.07472	1.3589	4.04498e-14	0.442443
ZFP2	4.60883	7.06754	1.53348	2.23646e-16	0.616807
ZFP14	2.02961	3.12705	1.54072	3.17815e-17	0.623603
ZFP1	12.7953	22.2636	1.73998	6.7231e-42	0.799073
ZFHX4	1.15952	1.93533	1.66907	6.47307e-13	0.739048
ZFHX3	0.757971	0.946225	1.24837	1.68238e-05	0.32004
ZFHX2	0.959448	1.03669	1.0805	0.5399	0.111704
ZFC3H1	7.05175	8.04507	1.14086	0.00368336	0.190123
ZFAT	2.22248	2.52149	1.13454	0.00567926	0.182112
ZFAND6	64.0355	63.8124	0.996515	0.927805	-0.00503712
ZFAND5	84.5376	127.843	1.51227	2.87774e-18	0.596711
ZFAND4	2.77392	3.54208	1.27692	0.000185376	0.352667
ZFAND3	104.588	155.639	1.48812	2.28973e-20	0.573487
ZFAND2B	43.8248	47.2963	1.07921	0.0120285	0.10998
ZFAND2A	88.4481	81.9611	0.926657	0.0536342	-0.109892
ZFAND1	15.6064	20.9415	1.34186	3.97459e-16	0.424229
ZER1	26.6618	43.2745	1.62309	1.66999e-26	0.698742
ZEB2	9.56907	15.0143	1.56905	5.36618e-21	0.64989
ZEB1	33.4515	60.4963	1.80848	6.17185e-16	0.854774
ZDHHC9	36.4264	46.2894	1.27077	9.61209e-05	0.345698
ZDHHC8	22.2293	28.3362	1.27472	1.92802e-07	0.350182
ZDHHC7	25.7616	32.059	1.24445	1.67763e-11	0.315506
ZDHHC6	10.1956	11.8118	1.15852	1.37232e-06	0.212284
ZDHHC5	18.0158	15.8437	0.879436	0.0436634	-0.18535
ZDHHC4	70.5607	74.5447	1.05646	0.122228	0.0792421
ZDHHC3	9.96677	13.1394	1.31832	3.66615e-22	0.398703
ZDHHC24	7.14301	7.90612	1.10683	0.00115343	0.146436
ZDHHC23	2.24126	2.34669	1.04704	0.759856	0.066317
ZDHHC22	21.9871	71.0354	3.23078	2.04059e-21	1.69188
ZDHHC21	2.35323	3.71346	1.57802	2.96333e-15	0.65812
ZDHHC20	9.80893	14.617	1.49017	1.39081e-09	0.575481
ZDHHC2	8.45883	14.4282	1.70569	7.09401e-16	0.770358
ZDHHC19	0.949075	0.993081	1.04637	0.694394	0.0653898
ZDHHC18	9.23968	10.0402	1.08664	0.102829	0.119879
ZDHHC17	11.5675	18.4242	1.59275	6.40254e-30	0.67152
ZDHHC16	26.0301	31.8189	1.22239	1.53086e-09	0.289699
ZDHHC15	3.64641	5.29791	1.45291	3.28174e-09	0.538946
ZDHHC14	8.23376	10.9796	1.33348	4.50149e-08	0.415197
ZDHHC13	3.57935	3.97233	1.10979	0.095597	0.150288
ZDHHC12	29.241	16.684	0.570569	9.81775e-15	-0.809528
ZDHHC11B	4.61025	9.51929	2.06481	1.51678e-13	1.04601
ZDHHC11	5.05209	9.5441	1.88914	1.2044e-12	0.917728
ZDHHC1	15.328	12.3789	0.807601	0.00723613	-0.308286
ZDBF2	0.851284	1.65607	1.94538	7.15967e-15	0.960054
ZCWPW2	0.96346	1.14933	1.19292	0.00160433	0.2545
ZCWPW1	11.1389	12.7195	1.1419	0.0390894	0.191436
ZCRB1	32.6673	36.3702	1.11335	0.00386266	0.154909
ZCCHC9	13.5664	11.6859	0.861385	3.99952e-05	-0.21527
ZCCHC8	6.90121	6.64856	0.963391	0.479812	-0.0538071
ZCCHC7	11.7164	14.3375	1.22371	7.83937e-07	0.291264
ZCCHC4	5.4855	6.07384	1.10725	0.0025117	0.146987
ZCCHC3	8.31107	9.31159	1.12038	0.0143997	0.163994
ZCCHC24	42.1275	81.237	1.92836	3.15145e-22	0.947375
ZCCHC2	2.55958	3.68583	1.44002	2.54312e-19	0.526085
ZCCHC18	10.482	18.8742	1.80063	7.56343e-18	0.848505
ZCCHC17	106.804	126.261	1.18218	1.07691e-06	0.241451
ZCCHC14	5.97005	10.7072	1.79348	1.52387e-33	0.842759
ZCCHC12	7.95923	18.2278	2.29014	0.000432016	1.19544
ZCCHC10	26.2824	31.1065	1.18355	4.99039e-06	0.243119
ZC4H2	10.252	19.0336	1.85656	5.28047e-21	0.892634
ZC3HC1	25.2049	27.8908	1.10656	0.00210157	0.146086
ZC3HAV1L	3.93447	3.10642	0.789541	0.0378369	-0.340915
ZC3HAV1	7.13854	7.54564	1.05703	0.283038	0.0800148
ZC3H8	4.94058	7.20852	1.45904	9.91909e-15	0.545022
ZC3H7B	14.3447	24.9055	1.73621	9.33567e-36	0.795944
ZC3H7A	18.0658	21.8265	1.20817	1.27608e-07	0.272821
ZC3H6	1.306	1.74835	1.33871	8.61498e-09	0.420842
ZC3H4	10.4791	13.7385	1.31103	7.73772e-08	0.390702
ZC3H3	12.2818	15.1741	1.23549	2.97311e-05	0.305088
ZC3H18	12.2397	14.7831	1.2078	3.62184e-08	0.272385
ZC3H15	66.9814	78.3342	1.16949	3.77415e-08	0.225882
ZC3H14	6.05088	7.50103	1.23966	1.63063e-09	0.309943
ZC3H13	8.70992	11.5101	1.32149	2.36182e-13	0.402168
ZC3H12D	1.33975	1.08083	0.806744	0.00583187	-0.309817
ZC3H12C	2.36585	3.96224	1.67476	4.48786e-24	0.743958
ZC3H12B	0.475275	1.22791	2.58357	1.3198e-30	1.36937
ZC3H12A	7.04132	4.13562	0.587337	0.000230261	-0.76774
ZC3H11B	0.300562	0.315832	1.0508	0.744927	0.0714928
ZC3H11A	19.8063	22.3706	1.12947	0.092586	0.175648
ZC3H10	3.55912	4.52715	1.27199	1.26291e-10	0.347083
ZC2HC1C	1.8234	2.03702	1.11716	0.308229	0.15983
ZC2HC1B	0.792345	1.13229	1.42904	0.0109581	0.515044
ZC2HC1A	8.73428	14.075	1.61146	2.56149e-18	0.68837
ZBTB9	10.7328	11.9893	1.11707	0.0103534	0.159725
ZBTB8OS	39.7676	31.4258	0.790236	2.36386e-08	-0.339644
ZBTB8B	0.162726	0.280932	1.72641	6.11553e-09	0.787779
ZBTB8A	1.42992	2.10979	1.47546	2.10146e-10	0.561162
ZBTB7C	3.14066	4.18655	1.33301	7.47976e-05	0.414692
ZBTB7B	14.7951	14.0168	0.947393	0.269787	-0.0779656
ZBTB7A	8.01862	9.94033	1.23966	0.000266883	0.30994
ZBTB6	7.11151	10.4674	1.47189	1.37186e-16	0.557674
ZBTB5	7.4606	11.8041	1.5822	3.28173e-18	0.661928
ZBTB49	5.92443	7.39434	1.24811	6.45001e-07	0.319745
ZBTB48	23.238	18.7947	0.808792	0.00135048	-0.306159
ZBTB47	24.1498	44.9471	1.86118	4.42252e-27	0.896216
ZBTB46	2.9936	3.48612	1.16453	0.000715148	0.219743
ZBTB45	13.4791	16.4334	1.21917	1.68795e-07	0.285903
ZBTB44	3.83985	6.70817	1.74699	5.26963e-40	0.804868
ZBTB43	4.07006	5.3363	1.31111	5.07637e-09	0.39079
ZBTB42	3.14001	2.43524	0.775553	0.001708	-0.366702
ZBTB41	2.53906	3.67472	1.44727	1.29998e-15	0.533337
ZBTB40	3.12204	4.32848	1.38643	2.35452e-12	0.471371
ZBTB4	20.4992	32.4228	1.58166	4.51207e-36	0.661439
ZBTB39	2.49342	3.35295	1.34472	2.31811e-08	0.427308
ZBTB38	6.30537	9.7248	1.5423	7.60538e-21	0.625087
ZBTB37	0.455905	0.772201	1.69378	3.57008e-25	0.760243
ZBTB34	2.28638	2.75308	1.20412	1.48949e-05	0.267981
ZBTB33	9.80503	14.2684	1.45522	1.40186e-15	0.541234
ZBTB32	1.20132	1.30129	1.08321	0.67001	0.115318
ZBTB3	6.30009	8.04919	1.27763	2.06838e-08	0.353471
ZBTB26	5.17921	7.18578	1.38743	5.38506e-10	0.472413
ZBTB25	1.96871	2.74348	1.39354	7.36689e-17	0.478755
ZBTB24	1.43454	2.09726	1.46197	1.79946e-23	0.547915
ZBTB22	25.9816	32.9241	1.26721	1.52127e-12	0.341654
ZBTB21	3.50328	4.31383	1.23137	1.86437e-05	0.300263
ZBTB20	0.640429	1.09843	1.71514	2.1084e-09	0.778327
ZBTB2	10.9721	12.805	1.16705	7.67441e-06	0.222871
ZBTB18	25.9149	47.9067	1.84862	9.86933e-27	0.886446
ZBTB17	31.8498	33.7159	1.05859	0.161068	0.0821448
ZBTB16	3.54408	10.4193	2.93991	8.54042e-15	1.55577
ZBTB14	10.8137	14.2263	1.31558	1.14531e-16	0.395698
ZBTB12	21.4722	29.947	1.39469	3.25861e-06	0.479943
ZBTB11	1.85547	2.71309	1.46221	4.40851e-23	0.548152
ZBTB10	3.15826	5.28478	1.67332	4.62883e-20	0.742716
ZBTB1	11.7113	15.0826	1.28787	4.332e-11	0.364982
ZBP1	1.45921	1.14634	0.785591	0.0980001	-0.34815
ZBED6CL	1.07683	0.784592	0.728611	0.0699199	-0.456779
ZBED6	1.53957	2.30627	1.498	3.75373e-06	0.583034
ZBED5	13.4765	18.7282	1.38969	2.48483e-10	0.474768
ZBED4	3.43686	4.49671	1.30838	1.85217e-07	0.387779
ZBED3	5.98411	10.4457	1.74557	6.22546e-22	0.803699
ZBED1	11.5067	15.6589	1.36085	1.29776e-10	0.444506
ZBBX	3.89043	3.05053	0.78411	0.515177	-0.350872
ZAR1L	0.422831	0.55058	1.30213	0.199326	0.38087
ZAR1	0.524115	0.34657	0.661248	0.0203756	-0.596737
ZAP70	2.46325	1.61733	0.656584	7.91298e-06	-0.606948
ZADH2	8.17979	12.8617	1.57237	3.99382e-23	0.652942
ZACN	13.0473	7.25627	0.556149	0.000108788	-0.846457
YY2	2.30057	2.044	0.888475	0.152475	-0.170596
YY1AP1	40.9646	54.3599	1.327	7.68692e-19	0.408166
YY1	14.3796	16.2777	1.132	4.52153e-05	0.178877
YWHAZ	140.525	182.375	1.29781	3.89584e-09	0.376084
YWHAQ	435.203	597.19	1.37221	6.26062e-19	0.456502
YWHAH	293.45	460.872	1.57053	2.73893e-05	0.651252
YWHAG	132.285	198.079	1.49736	1.07333e-07	0.582422
YWHAE	1124.93	1575.88	1.40087	5.79469e-25	0.486321
YWHAB	80.1778	107.211	1.33716	1.17984e-14	0.419174
YTHDF3	15.4443	20.6452	1.33676	2.27641e-13	0.418737
YTHDF2	43.4349	43.9198	1.01116	0.783269	0.0160181
YTHDF1	56.4312	61.2762	1.08586	0.0304852	0.118833
YTHDC2	3.63901	4.80579	1.32063	2.09847e-15	0.401226
YTHDC1	26.5083	35.1879	1.32743	6.84183e-19	0.408638
YRDC	30.6229	30.1198	0.983573	0.675727	-0.0238958
YPEL5	81.456	103.755	1.27375	2.83343e-15	0.349084
YPEL4	8.33496	17.9472	2.15325	3.32987e-17	1.10652
YPEL3	151.02	206.503	1.36739	2.48472e-07	0.451426
YPEL2	3.84625	5.55764	1.44495	5.30252e-11	0.53102
YPEL1	4.64639	8.99848	1.93666	5.22072e-20	0.95357
YOD1	2.6322	3.44183	1.30759	4.13959e-09	0.386906
YME1L1	23.9334	29.3626	1.22685	5.35867e-07	0.294957
YLPM1	7.19516	11.4806	1.5956	5.15529e-26	0.674098
YKT6	53.5831	53.5897	1.00012	0.997484	0.000178073
YJEFN3	17.5637	30.9789	1.7638	2.42502e-06	0.818687
YIPF7	0.512986	0.689839	1.34475	0.000190146	0.427341
YIPF6	8.39241	12.3921	1.47658	1.10446e-22	0.56226
YIPF5	26.2868	29.5704	1.12491	0.00581469	0.169814
YIPF4	7.21106	8.71383	1.2084	1.44714e-06	0.273095
YIPF3	143.901	167.913	1.16687	1.20678e-08	0.22264
YIPF2	63.1533	61.3304	0.971136	0.390291	-0.0422552
YIPF1	46.9011	41.5238	0.885347	0.00304254	-0.175684
YIF1B	47.6889	47.0719	0.987063	0.701543	-0.0187866
YIF1A	132.561	149.262	1.12599	0.000337892	0.171188
YES1	20.3414	27.4831	1.35109	2.57406e-08	0.434126
YEATS4	54.3898	51.8769	0.953798	0.780957	-0.0682442
YEATS2	7.02127	10.1945	1.45194	4.70824e-18	0.537981
YDJC	16.8685	16.5006	0.97819	0.731003	-0.0318138
YBX3	47.1844	24.0443	0.509582	4.46244e-15	-0.972612
YBX2	1.08716	1.43657	1.3214	0.132927	0.402071
YBX1	671.559	615.009	0.915794	0.124943	-0.126905
YBEY	57.3252	64.9194	1.13248	0.00162892	0.179481
YARS2	22.1944	21.3167	0.960456	0.347739	-0.0582092
YAP1	15.0597	15.7002	1.04253	0.601578	0.0600867
YAF2	9.94535	14.8698	1.49515	2.10158e-17	0.580286
XYLT2	8.9599	9.54567	1.06538	0.10246	0.0913627
XYLT1	2.26738	3.99002	1.75975	9.99026e-08	0.815371
XYLB	1.12116	1.41862	1.26531	0.000398643	0.339495
XXYLT1	10.5554	11.7859	1.11657	0.0248784	0.159076
XRRA1	3.47056	4.21852	1.21551	9.88084e-05	0.281567
XRN2	42.641	45.6916	1.07154	0.13048	0.0996891
XRN1	2.17395	3.16792	1.45722	6.23892e-17	0.543217
XRCC6	188.864	227.924	1.20681	1.47946e-09	0.271203
XRCC5	80.9027	98.9245	1.22276	1.07965e-08	0.29014
XRCC4	13.2271	14.1238	1.06779	0.0737972	0.0946253
XRCC3	5.59017	5.78099	1.03413	0.571025	0.0484238
XRCC2	1.50067	1.60007	1.06623	0.535686	0.0925249
XRCC1	39.5019	43.5372	1.10216	0.0202269	0.140328
XPR1	7.97809	10.6369	1.33327	6.56281e-07	0.414964
XPOT	23.5214	27.6529	1.17565	0.0026671	0.233457
XPO7	17.0622	27.0775	1.58699	9.18972e-42	0.666289
XPO6	39.578	49.3361	1.24655	1.60268e-10	0.317943
XPO5	9.32466	12.2799	1.31692	3.44962e-06	0.39717
XPO4	2.0355	3.01077	1.47913	9.68989e-20	0.564748
XPO1	11.5794	14.0359	1.21214	1.48779e-08	0.277561
XPNPEP3	2.06744	2.94733	1.42559	1.96051e-16	0.511561
XPNPEP2	0.633269	0.489419	0.772846	0.241757	-0.371748
XPNPEP1	23.398	28.9688	1.23809	6.99469e-09	0.308113
XPC	19.0707	25.9973	1.3632	2.11937e-18	0.447001
XPA	36.5523	48.6815	1.33183	1.0766e-16	0.41341
XKRX	0.313637	0.327176	1.04317	0.788458	0.0609719
XKR9	0.461572	0.50702	1.09846	0.477952	0.135488
XKR8	4.36349	3.15942	0.724057	0.000136103	-0.465824
XKR7	0.450403	1.64878	3.66069	3.38965e-13	1.87211
XKR6	1.84849	2.75315	1.48941	2.21881e-09	0.574737
XKR5	0.254309	0.389089	1.52999	0.00798461	0.613519
XKR4	0.209202	0.555584	2.65573	2.3664e-16	1.40911
XK	0.573733	1.40017	2.44045	9.13859e-08	1.28715
XIRP2	0.0952352	0.115438	1.21214	0.336699	0.277552
XIRP1	0.434782	0.474757	1.09194	0.625018	0.126897
XIAP	8.90105	11.3566	1.27588	3.45551e-14	0.351487
XG	0.498424	0.223054	0.447519	0.0713269	-1.15998
XCR1	0.190028	0.184832	0.972655	0.883625	-0.0399994
XCL2	3.30093	2.1472	0.650482	0.0124039	-0.620419
XCL1	0.684055	0.439149	0.641979	0.0109893	-0.639403
XBP1	70.1138	56.9925	0.812857	0.000440476	-0.298926
XAF1	19.3297	14.9441	0.773116	0.0185444	-0.371244
XAB2	29.7106	36.8249	1.23945	1.01346e-09	0.309702
WWTR1	26.0704	17.8554	0.684893	0.0006006	-0.54605
WWP2	10.2838	15.9077	1.54687	7.02077e-12	0.62935
WWP1	10.2762	13.5332	1.31695	1.58916e-09	0.397202
WWOX	4.2041	6.76248	1.60854	1.37843e-27	0.685755
WWC3	5.68824	6.57368	1.15566	0.000399355	0.208719
WWC2	2.4121	3.5905	1.48854	3.83648e-15	0.573893
WWC1	10.4521	18.1658	1.738	1.07358e-06	0.797432
WTIP	1.92199	1.7109	0.890172	0.144361	-0.167844
WTAP	55.6508	44.4062	0.797944	0.000658208	-0.325641
WT1	0.103087	0.163351	1.58459	0.26682	0.664113
WSCD2	0.976381	3.62715	3.71489	1.01962e-12	1.89332
WSCD1	25.882	32.3281	1.24906	0.0203304	0.320839
WSB2	70.2891	110.472	1.57168	1.14616e-23	0.652309
WSB1	55.902	81.3302	1.45487	2.17827e-10	0.540891
WRNIP1	39.4869	46.7766	1.18461	1.34462e-08	0.24441
WRN	2.49169	3.29399	1.32199	1.68845e-08	0.40271
WRAP73	10.503	10.8879	1.03665	0.378082	0.0519269
WRAP53	7.77335	7.46323	0.960104	0.463321	-0.0587371
WNT9B	0.416308	0.72595	1.74378	2.44047e-06	0.80222
WNT9A	0.713576	0.938915	1.31579	0.040473	0.395927
WNT8B	0.19075	0.296482	1.5543	0.0207831	0.636264
WNT7B	3.01409	9.90921	3.28763	1.60283e-09	1.71705
WNT7A	1.92173	3.53316	1.83853	2.02274e-08	0.878551
WNT6	1.73484	1.65871	0.956117	0.703367	-0.0647406
WNT5B	3.68767	5.20607	1.41175	0.000263762	0.497484
WNT5A	6.06201	6.02481	0.993863	0.948824	-0.00888168
WNT4	1.71707	1.56558	0.911777	0.557922	-0.133247
WNT3	4.44146	8.16627	1.83864	1.11213e-16	0.878642
WNT2B	0.665281	0.948568	1.42581	0.000565484	0.511786
WNT2	1.10958	0.977811	0.881248	0.648546	-0.182379
WNT16	1.06513	1.03818	0.974695	0.93825	-0.0369778
WNT11	1.69891	1.34817	0.79355	0.288538	-0.333606
WNT10B	2.28254	6.10009	2.6725	2.89735e-06	1.41819
WNT10A	0.675792	0.571178	0.845198	0.404423	-0.242639
WNK4	1.31764	1.02921	0.781104	0.168324	-0.356414
WNK3	0.857148	1.40236	1.63608	8.6079e-14	0.71024
WNK2	2.92118	6.57221	2.24985	7.86656e-10	1.16983
WNK1	17.7634	30.3377	1.70788	1.09507e-22	0.772204
WLS	125.525	145.312	1.15763	0.0266172	0.211179
WIZ	12.3189	15.2039	1.23419	6.37841e-07	0.303563
WIPI2	26.5512	31.5703	1.18904	9.84017e-10	0.249791
WIPI1	30.4139	20.5257	0.674878	9.16825e-06	-0.567302
WIPF3	4.27659	4.34017	1.01487	0.904659	0.0212923
WIPF2	9.42227	15.474	1.64228	1.65664e-32	0.715703
WIPF1	8.86102	8.88509	1.00272	0.958628	0.00391386
WIF1	8.50106	14.3437	1.68728	0.088638	0.754701
WHAMM	4.6922	5.56481	1.18597	6.23881e-09	0.246067
WFS1	16.0197	23.9067	1.49233	3.14817e-09	0.577568
WFIKKN2	0.765342	0.796932	1.04128	0.823471	0.0583522
WFIKKN1	1.43559	2.04691	1.42583	0.000367732	0.5118
WFDC3	3.62342	3.32617	0.917962	0.473636	-0.123493
WFDC2	12.2657	10.587	0.863135	0.224284	-0.212341
WFDC1	2.48783	3.33994	1.34251	0.158757	0.424934
WEE2	0.229606	0.394015	1.71605	7.26075e-07	0.779088
WEE1	11.0757	7.44883	0.672541	0.000130391	-0.572307
WDTC1	15.4494	20.8572	1.35003	1.17143e-13	0.432992
WDSUB1	12.0164	15.1771	1.26304	6.09022e-10	0.336897
WDR93	1.09068	0.74472	0.682802	0.141546	-0.550462
WDR91	5.40501	7.73325	1.43076	3.87007e-10	0.516779
WDR90	9.41384	8.47194	0.899945	0.268818	-0.152091
WDR89	8.65295	11.4936	1.32829	2.21184e-11	0.409571
WDR88	0.91499	1.1765	1.28581	0.0100965	0.362675
WDR87	0.30019	0.341299	1.13694	0.640414	0.18516
WDR86	6.1295	12.1345	1.97969	4.9293e-15	0.985274
WDR83OS	910.958	882.166	0.968394	0.261066	-0.0463341
WDR83	30.8493	36.2082	1.17371	5.55739e-06	0.231081
WDR82	36.74	50.3884	1.37149	2.73355e-20	0.45574
WDR81	7.22109	8.37306	1.15953	2.94627e-05	0.213537
WDR77	38.1181	38.6158	1.01306	0.770452	0.0187151
WDR76	7.32067	7.84327	1.07139	0.489649	0.0994797
WDR75	17.1013	20.9638	1.22585	1.72056e-09	0.293788
WDR74	37.4258	41.6173	1.11199	0.00331022	0.15315
WDR73	8.66804	10.985	1.2673	2.46702e-11	0.341761
WDR72	0.213614	0.239176	1.11966	0.885179	0.163062
WDR70	13.0881	13.9496	1.06582	0.0578538	0.0919612
WDR7	3.9984	8.48859	2.12299	3.60766e-23	1.0861
WDR64	0.0769777	0.0793272	1.03052	0.93911	0.0433754
WDR62	1.25125	1.08774	0.869324	0.31072	-0.202034
WDR61	30.0876	36.1135	1.20028	3.28397e-10	0.263373
WDR6	88.6386	121.498	1.37072	4.10775e-10	0.454931
WDR5B	4.73101	6.2513	1.32135	5.44185e-09	0.402009
WDR59	11.5405	16.8857	1.46317	8.65315e-24	0.549102
WDR55	8.16414	9.36835	1.1475	1.44084e-05	0.198495
WDR54	40.5199	40.3352	0.995442	0.922903	-0.00659061
WDR53	25.1415	24.531	0.975718	0.517081	-0.0354642
WDR5	27.797	30.646	1.10249	0.0203201	0.140767
WDR49	4.75169	8.19774	1.72523	2.27234e-07	0.786785
WDR48	14.6072	23.9018	1.63631	3.87204e-35	0.710442
WDR47	15.6734	26.8226	1.71134	4.42654e-15	0.775131
WDR46	57.587	50.43	0.875718	0.00090565	-0.191462
WDR45B	106.06	127.853	1.20548	1.8091e-08	0.269605
WDR45	49.7459	57.6857	1.15961	3.03831e-06	0.213637
WDR44	8.56976	11.4421	1.33517	2.62328e-14	0.417028
WDR43	16.6695	20.8137	1.24861	2.37549e-06	0.320319
WDR41	21.0469	22.7593	1.08136	0.0522107	0.112849
WDR4	11.1697	12.1326	1.08621	0.0569658	0.119302
WDR38	6.83152	5.14228	0.752728	0.400814	-0.409799
WDR37	5.03901	8.87373	1.76101	2.07689e-33	0.8164
WDR36	3.76537	4.87786	1.29545	2.50739e-10	0.373455
WDR35	4.8151	6.30847	1.31014	1.15606e-07	0.389725
WDR33	4.44516	5.72615	1.28818	2.14857e-18	0.365332
WDR31	1.86262	2.9735	1.5964	9.28838e-20	0.674825
WDR3	4.4228	5.71747	1.29273	2.43792e-05	0.370417
WDR27	5.22345	6.5641	1.25666	0.000204545	0.329595
WDR26	13.9787	17.6218	1.26062	2.38721e-10	0.334133
WDR25	9.86971	12.4313	1.25954	6.74678e-11	0.3329
WDR24	12.6309	18.0838	1.43171	2.0541e-14	0.517738
WDR20	8.53593	11.3044	1.32434	4.31832e-17	0.40527
WDR19	11.8803	11.9577	1.00651	0.907561	0.00936515
WDR18	82.1795	86.6431	1.05432	0.234439	0.0763065
WDR17	2.61322	5.92716	2.26814	2.04619e-30	1.18151
WDR13	55.7265	57.9329	1.03959	0.475842	0.0560179
WDR12	13.0623	14.8873	1.13972	0.00209209	0.188674
WDR11	7.47282	10.152	1.35852	5.3854e-16	0.44204
WDR1	35.0351	30.2301	0.862853	0.0028407	-0.212813
WDPCP	1.42757	2.04829	1.43481	1.37997e-19	0.520856
WDHD1	2.81988	2.58845	0.917931	0.303279	-0.123543
WDFY4	1.5728	1.35576	0.862005	0.0526981	-0.214232
WDFY3	4.17804	9.19859	2.20165	2.20213e-40	1.13859
WDFY2	1.88201	2.43847	1.29567	5.19867e-09	0.3737
WDFY1	13.3329	17.8282	1.33716	2.31087e-15	0.419168
WBP4	26.1328	31.1462	1.19184	7.01479e-07	0.253193
WBP2NL	0.488187	0.688136	1.40957	0.000723929	0.495259
WBP2	149.407	243.563	1.6302	1.13669e-28	0.705045
WBP1L	12.5948	16.8865	1.34075	5.4589e-17	0.423036
WBP11	34.687	46.4949	1.34041	1.38354e-14	0.42268
WBP1	171.922	208.045	1.21011	1.69537e-07	0.275142
WASL	27.3396	40.9449	1.49764	3.61561e-20	0.582694
WASH6P	14.5786	15.7664	1.08147	0.0856455	0.112999
WASF3	23.291	55.9805	2.40352	2.08259e-28	1.26515
WASF2	30.9797	34.5529	1.11534	0.0266809	0.157484
WASF1	34.986	74.8937	2.14067	4.6427e-18	1.09806
WAS	21.5855	14.7024	0.681122	3.52814e-05	-0.554014
WARS2	7.20965	7.93262	1.10028	0.0482884	0.137869
WAC	18.634	33.5059	1.79811	1.87658e-34	0.84648
VWF	10.6586	8.35874	0.784223	0.0211607	-0.350664
VWDE	0.220037	0.154572	0.702481	0.338176	-0.509468
VWCE	4.73965	7.1844	1.51581	0.00119966	0.600086
VWC2L	0.727666	2.16799	2.97937	7.86321e-09	1.57501
VWC2	0.295508	0.661406	2.2382	1.50138e-08	1.16234
VWA8	2.31206	3.6973	1.59914	4.2937e-27	0.677294
VWA7	1.24809	2.55099	2.04391	9.70895e-06	1.03133
VWA5B2	2.66406	6.49115	2.43656	1.61112e-11	1.28484
VWA5B1	0.195421	0.227818	1.16578	0.618371	0.221297
VWA5A	13.9666	16.948	1.21346	0.000125478	0.279129
VWA3B	1.12718	1.13227	1.00452	0.984177	0.00650058
VWA3A	5.81752	4.12084	0.70835	0.321752	-0.497466
VWA2	0.565733	1.08266	1.91374	1.86581e-07	0.936393
VWA1	57.7234	41.3979	0.717177	0.000264154	-0.479599
VTN	3.26135	4.45192	1.36506	2.54773e-05	0.448962
VTI1B	55.132	68.114	1.23547	1.65485e-09	0.305063
VTI1A	3.99698	6.63151	1.65913	2.28621e-35	0.730426
VTCN1	0.670387	1.05817	1.57845	0.00195359	0.658509
VTA1	18.494	25.6799	1.38855	4.48107e-18	0.473583
VSX2	0.154702	0.167643	1.08365	0.721527	0.115896
VSX1	1.30845	1.52071	1.16223	0.28341	0.21689
VSTM5	0.74321	1.34507	1.80981	6.43103e-06	0.85584
VSTM4	3.1332	4.03539	1.28794	0.000227528	0.365069
VSTM2L	19.9678	54.3423	2.7215	6.69533e-08	1.4444
VSTM2B	20.0074	40.8751	2.043	1.19676e-11	1.03069
VSTM2A	6.16728	31.6013	5.12403	0.00406854	2.35728
VSTM1	2.09153	1.48208	0.708609	0.0542175	-0.496939
VSNL1	38.9063	147.936	3.80238	6.67392e-06	1.9269
VSIG8	0.438061	0.466693	1.06536	0.813414	0.0913423
VSIG4	166.117	109.029	0.656339	0.000173308	-0.607487
VSIG2	1.62502	1.32421	0.814892	0.0759754	-0.29532
VSIG10L	2.00576	1.93264	0.963542	0.630217	-0.053581
VSIG10	4.07534	5.90846	1.44981	5.38154e-13	0.535861
VSIG1	0.321285	0.308399	0.95989	0.755064	-0.0590587
VRK3	10.6689	12.4659	1.16843	1.75551e-05	0.224577
VRK2	8.05522	6.81505	0.846041	0.0588923	-0.2412
VRK1	1.48831	1.30657	0.877888	0.0751007	-0.187892
VPS9D1	28.183	36.8009	1.30578	1.2091e-13	0.384914
VPS8	8.47385	11.6659	1.3767	1.17107e-20	0.461209
VPS72	146.75	180.457	1.22969	2.79091e-06	0.298295
VPS54	9.47116	10.9285	1.15388	0.000139108	0.206489
VPS53	1.14835	2.0152	1.75487	6.06787e-35	0.81136
VPS52	47.5287	69.053	1.45287	6.2097e-23	0.538904
VPS51	75.7973	123.612	1.63082	8.1073e-24	0.705595
VPS4B	18.8956	26.8479	1.42086	3.97359e-21	0.506761
VPS4A	61.1937	83.4261	1.36331	4.30198e-32	0.447116
VPS45	15.2245	15.3325	1.0071	0.837626	0.0102062
VPS41	24.2925	36.2516	1.4923	2.77322e-21	0.577535
VPS39	17.392	26.6226	1.53074	2.7093e-39	0.614232
VPS37D	24.1097	32.3909	1.34348	3.15729e-08	0.425974
VPS37C	14.1991	16.1593	1.13805	7.3352e-05	0.18657
VPS37B	24.1013	23.9356	0.993123	0.966301	-0.00995635
VPS37A	13.9136	16.74	1.20314	1.03226e-06	0.266804
VPS36	8.39354	11.775	1.40287	1.35555e-13	0.488382
VPS35	18.52	24.718	1.33466	5.09405e-22	0.416476
VPS33B	15.4279	20.931	1.3567	3.15585e-16	0.440107
VPS33A	7.61725	9.76358	1.28177	2.88201e-15	0.358141
VPS29	137.625	131.484	0.955378	0.741389	-0.0658565
VPS28	185.833	224.222	1.20658	1.76899e-10	0.270925
VPS26B	29.2156	43.8738	1.50172	1.61587e-29	0.58662
VPS26A	22.6195	30.1645	1.33356	6.30195e-16	0.415285
VPS25	95.2709	96.035	1.00802	0.793125	0.0115245
VPS18	15.9624	19.4498	1.21847	4.34842e-12	0.285077
VPS16	43.0177	46.5014	1.08098	0.0285892	0.112344
VPS13D	5.93813	10.5419	1.77528	1.15763e-09	0.828048
VPS13C	3.96493	5.02449	1.26723	6.36139e-08	0.341681
VPS13B	1.73007	2.72639	1.57589	1.61793e-28	0.656165
VPS13A	1.18173	1.72308	1.45811	2.12298e-11	0.544095
VPS11	23.2086	30.7404	1.32453	1.2652e-23	0.405478
VPREB3	7.57616	5.91525	0.780771	0.0797692	-0.357028
VOPP1	116.739	86.7601	0.743201	0.267901	-0.428176
VNN2	5.70022	3.32992	0.584174	0.000210371	-0.77553
VNN1	1.10985	0.764982	0.689266	0.012804	-0.536867
VN1R2	0.923341	1.32265	1.43246	0.172203	0.518497
VN1R1	2.84551	4.37556	1.5377	5.11833e-11	0.620779
VMP1	64.6756	38.8419	0.600565	4.7313e-10	-0.735608
VMO1	44.0607	24.2746	0.550935	1.33366e-07	-0.860045
VMAC	6.50141	8.88283	1.36629	1.09983e-09	0.450268
VMA21	19.8127	26.8295	1.35416	5.45499e-15	0.437396
VLDLR	2.0251	2.60167	1.28471	0.00640971	0.361444
VKORC1L1	9.83031	12.9846	1.32087	7.29531e-14	0.401493
VKORC1	170.103	116.016	0.682034	2.76737e-13	-0.552085
VIT	0.846428	1.05062	1.24124	0.178268	0.311781
VIPR2	7.18641	19.1986	2.67151	6.3578e-11	1.41766
VIPR1	1.0732	2.81031	2.61862	2.42961e-10	1.38881
VIPAS39	14.033	19.6977	1.40367	4.50453e-19	0.489202
VIP	2.65722	8.85339	3.33182	1.4019e-05	1.73631
VIM	1924.37	953.069	0.495263	6.62773e-11	-1.01373
VILL	3.19654	4.03356	1.26185	0.0039281	0.335542
VIL1	0.277556	0.177508	0.639539	0.0174386	-0.644895
VHLL	1.27957	1.33034	1.03968	0.830202	0.0561348
VHL	25.0895	35.5844	1.4183	1.75378e-08	0.504165
VGLL4	33.9758	37.7299	1.11049	0.0354175	0.151202
VGLL3	0.289809	0.143871	0.496432	0.0123265	-1.01033
VGLL2	1.194	0.766318	0.641806	0.110541	-0.63979
VGF	63.6125	50.2284	0.789601	0.283766	-0.340805
VEZT	14.5513	19.2962	1.32608	9.24938e-14	0.407167
VEZF1	35.9672	52.3522	1.45555	6.73006e-16	0.541566
VEPH1	3.42865	7.77807	2.26855	1.76023e-07	1.18177
VENTX	3.0043	1.50449	0.50078	7.72684e-06	-0.997751
VEGFC	2.63761	1.9864	0.753106	0.00335452	-0.409076
VEGFB	257.548	296.775	1.15231	2.59014e-05	0.204524
VEGFA	125.344	46.5598	0.371457	1.7188e-06	-1.42873
VDR	1.02292	0.460574	0.450252	7.02768e-06	-1.15119
VDAC3	128.515	171.779	1.33665	7.13734e-16	0.418623
VDAC2	176.656	241.314	1.36601	5.00346e-18	0.449969
VDAC1	202.323	221.78	1.09617	0.00479121	0.13247
VCPKMT	9.08914	10.5264	1.15813	0.0101239	0.211798
VCPIP1	1.98334	2.96436	1.49463	6.12186e-27	0.579787
VCP	46.8892	54.9692	1.17232	2.3962e-07	0.229366
VCL	11.353	9.56128	0.84218	0.0117599	-0.247799
VCAN	19.4067	32.3769	1.66834	1.16728e-10	0.738413
VCAM1	21.9597	20.8144	0.947844	0.681903	-0.0772791
VBP1	147.661	189.217	1.28143	3.44194e-10	0.357753
VAX2	8.99264	15.1937	1.68957	6.60374e-10	0.756658
VAX1	0.598263	1.32819	2.22007	0.253386	1.15061
VAV3	2.56689	1.66714	0.649479	0.00200638	-0.622645
VAV2	12.7621	14.769	1.15725	0.0100325	0.210705
VAV1	8.44415	6.33219	0.749891	0.00140425	-0.415248
VAT1L	22.5017	38.822	1.72529	3.13817e-05	0.786842
VAT1	149.197	120.017	0.80442	0.00101082	-0.313978
VASP	47.0679	26.3359	0.55953	3.54079e-17	-0.837714
VASN	17.3748	7.60245	0.437556	2.335e-07	-1.19246
VASH2	1.09281	1.27653	1.16812	0.240192	0.224186
VASH1	22.1147	25.4396	1.15034	0.0026737	0.202066
VARS2	18.9335	26.0681	1.37683	9.78994e-11	0.461346
VAPB	11.947	15.5589	1.30233	1.81502e-14	0.3811
VAPA	56.3805	72.4077	1.28427	3.27174e-16	0.360948
VANGL2	18.8003	31.8154	1.69228	2.22859e-18	0.758967
VANGL1	1.30849	1.36699	1.04471	0.554287	0.0631014
VAMP8	288.55	147.182	0.510075	6.38981e-13	-0.971219
VAMP7	23.2843	29.9864	1.28784	1.57539e-10	0.364948
VAMP5	481.828	272.301	0.565141	1.07018e-12	-0.823317
VAMP4	12.3971	17.4588	1.40829	5.0744e-18	0.493947
VAMP3	123.78	122.996	0.993664	0.890562	-0.00917034
VAMP2	162.818	323.529	1.98706	5.0425e-19	0.990633
VAMP1	18.6397	35.1688	1.88677	2.44608e-06	0.915917
VAC14	14.0813	15.9941	1.13584	1.1903e-05	0.18376
UXT	336.425	315.149	0.936757	0.0145109	-0.0942528
UXS1	19.3453	20.146	1.04139	0.303649	0.0585071
UVSSA	1.41031	1.97325	1.39915	7.12655e-07	0.484554
UVRAG	5.73281	7.25076	1.26478	4.86563e-08	0.33889
UTY	1.27365	1.66679	1.30867	0.0107248	0.3881
UTS2R	0.378787	0.486254	1.28371	0.280713	0.360322
UTS2B	0.38936	0.511971	1.3149	0.0150206	0.394957
UTS2	4.03937	1.7186	0.425463	6.05989e-08	-1.2329
UTRN	4.36551	6.55629	1.50184	8.29709e-12	0.586729
UTP6	25.812	24.8523	0.962818	0.28585	-0.0546652
UTP3	44.7919	48.0254	1.07219	0.0250736	0.10056
UTP23	8.24443	12.6495	1.53431	1.46288e-22	0.617586
UTP20	1.8545	2.11043	1.13801	0.00383892	0.186507
UTP18	47.23	48.202	1.02058	0.614618	0.029389
UTP15	4.93438	4.91588	0.99625	0.935262	-0.00542091
UTP14C	7.80998	11.9863	1.53475	1.11012e-22	0.618
UTP14A	12.3213	12.7437	1.03428	0.304587	0.0486275
UST	22.0843	44.541	2.01686	9.17328e-12	1.01211
USPL1	9.1261	12.9471	1.41869	9.37289e-14	0.50456
USP9Y	1.09202	1.68777	1.54556	0.000439761	0.628125
USP9X	6.1655	9.17191	1.48762	5.00315e-27	0.573004
USP8	5.47967	7.17088	1.30863	2.79974e-16	0.388062
USP7	21.5888	29.8236	1.38143	5.82609e-12	0.466167
USP6NL	5.69942	7.65195	1.34258	5.62507e-12	0.425012
USP6	0.103207	0.123812	1.19964	0.0302117	0.262606
USP54	14.24	35.0518	2.4615	2.06827e-21	1.29954
USP53	2.97478	3.44211	1.1571	0.0519211	0.210508
USP51	1.91126	3.2367	1.69349	4.44715e-17	0.759999
USP5	69.0392	90.5791	1.312	9.5095e-11	0.391763
USP49	2.03042	4.52318	2.2277	1.37499e-18	1.15555
USP48	10.2584	12.221	1.19132	2.72691e-06	0.252561
USP47	12.3907	17.122	1.38185	3.3571e-18	0.466597
USP46	9.90639	19.6329	1.98184	8.75156e-16	0.986844
USP45	2.59327	3.51773	1.35648	4.46267e-14	0.43987
USP44	1.28593	1.0587	0.82329	0.733228	-0.280527
USP43	3.1922	5.22957	1.63823	0.000419689	0.712142
USP42	4.4796	5.43302	1.21283	1.05981e-05	0.278382
USP41	50.2768	37.3121	0.742132	0.104125	-0.430252
USP40	7.6253	8.34313	1.09414	0.0266622	0.129796
USP4	18.5321	22.052	1.18993	2.46324e-07	0.250882
USP39	44.1809	50.4858	1.14271	4.80005e-06	0.192455
USP38	4.00272	5.36741	1.34094	1.4659e-11	0.423243
USP37	1.68448	2.74877	1.63182	1.33085e-22	0.706481
USP36	9.81911	11.5948	1.18084	8.77963e-06	0.239808
USP35	5.4348	7.64538	1.40675	1.6116e-16	0.492362
USP34	8.7261	11.9329	1.3675	1.04125e-16	0.451539
USP33	17.4095	22.8523	1.31263	1.06155e-13	0.392465
USP32	8.40105	12.1138	1.44194	9.73189e-23	0.52801
USP31	1.64053	2.36993	1.44462	3.06665e-12	0.530686
USP30	11.7884	17.2627	1.46438	2.44653e-17	0.550291
USP3	9.82279	13.6388	1.38849	1.95075e-10	0.473515
USP28	7.39271	9.88637	1.33731	2.59518e-11	0.419338
USP27X	5.31722	9.78984	1.84116	4.4856e-26	0.880612
USP25	6.51684	8.94753	1.37298	1.77288e-14	0.457316
USP24	4.57018	6.29485	1.37738	1.55122e-09	0.461922
USP22	53.5015	85.6797	1.60144	3.07275e-30	0.679374
USP21	31.7529	37.8885	1.19323	2.03351e-05	0.25487
USP20	18.6765	23.4867	1.25756	5.33478e-09	0.330622
USP2	12.123	24.6936	2.03692	2.1218e-18	1.02639
USP19	20.284	26.6533	1.31401	3.31011e-16	0.393973
USP18	8.76388	8.95323	1.0216	0.829373	0.0308371
USP16	21.4912	25.293	1.1769	1.92642e-07	0.234991
USP15	5.15915	5.14345	0.996957	0.934885	-0.00439646
USP14	18.1227	23.1314	1.27637	3.53017e-09	0.352049
USP13	1.26977	1.87104	1.47354	7.46096e-14	0.559282
USP12	10.328	14.8618	1.43898	1.10572e-16	0.525043
USP11	87.2943	145.187	1.66318	1.37162e-26	0.733949
USP10	34.1919	48.4838	1.41799	2.82094e-30	0.503849
USP1	22.6239	25.6944	1.13572	0.0275173	0.183605
USO1	33.5415	38.8816	1.15921	4.18234e-05	0.213137
USHBP1	2.30065	2.6149	1.13659	0.095964	0.184711
USH2A	0.0278523	0.0335226	1.20359	0.398149	0.26734
USH1G	0.387131	0.449813	1.16191	0.500794	0.216502
USH1C	14.2378	34.3079	2.40964	1.87376e-07	1.26882
USF2	163.389	175.907	1.07662	0.0833074	0.106503
USF1	116.935	138.75	1.18656	7.22507e-06	0.246781
USE1	78.5691	88.9495	1.13212	0.000564319	0.179024
USB1	13.6619	14.1348	1.03462	0.348197	0.0490945
UROS	17.5771	24.4612	1.39165	2.70295e-12	0.476793
UROD	100.263	98.2438	0.979858	0.508093	-0.029356
UROC1	0.220019	0.190706	0.866771	0.430473	-0.206277
URM1	66.7812	74.1796	1.11078	0.000950425	0.151579
URI1	30.7313	38.703	1.2594	2.18231e-09	0.332735
URGCP	13.1562	16.3422	1.24217	1.58127e-10	0.312864
URB2	3.42448	3.97772	1.16155	0.000857601	0.216054
URB1	3.21834	4.36708	1.35693	1.3944e-11	0.440351
UQCRQ	493.237	434.523	0.880964	0.000341802	-0.182846
UQCRH	882.858	883.933	1.00122	0.97666	0.00175596
UQCRFS1	84.2327	101.909	1.20985	4.25571e-07	0.274828
UQCRC2	113.07	168.271	1.48821	7.42919e-32	0.573575
UQCRC1	196.78	246.612	1.25324	3.6091e-11	0.325659
UQCRB	86.391	118.997	1.37742	3.70594e-14	0.461973
UQCR10	521.17	548.263	1.05198	0.0908359	0.0731133
UQCC2	69.8787	70.4136	1.00765	0.822684	0.0110009
UQCC1	21.3223	24.857	1.16578	0.00013582	0.221292
UPRT	14.5924	16.0448	1.09953	0.00747385	0.136893
UPP2	0.679682	1.71035	2.5164	8.20065e-17	1.33136
UPP1	43.1637	18.7658	0.434758	8.76888e-10	-1.20172
UPK3B	1.03171	0.924415	0.895999	0.349014	-0.158431
UPK3A	1.59425	1.50169	0.941944	0.766259	-0.0862862
UPK2	3.63884	5.98874	1.64578	2.70091e-05	0.718775
UPK1A	0.389107	0.408797	1.0506	0.744955	0.0712153
UPF3B	24.0419	25.8703	1.07605	0.0595301	0.105746
UPF3A	44.7375	51.411	1.14917	0.00234202	0.200591
UPF2	8.39325	11.9534	1.42417	1.07064e-17	0.510123
UPF1	16.631	19.2988	1.16041	3.34765e-07	0.214639
UPB1	0.27209	0.31306	1.15057	0.340596	0.202352
UNKL	7.73447	12.1818	1.575	2.41026e-25	0.655355
UNK	17.957	23.1931	1.29159	1.69681e-08	0.369149
UNG	24.172	24.2066	1.00143	0.976811	0.00206459
UNC93B1	28.2311	20.4671	0.724984	2.64772e-05	-0.463979
UNC80	0.75488	2.32795	3.08387	1.28778e-29	1.62474
UNC79	1.0385	3.15257	3.03571	4.67161e-19	1.60203
UNC5D	0.41992	1.09323	2.60342	2.92474e-08	1.38041
UNC5CL	1.67315	2.29845	1.37373	1.4726e-05	0.4581
UNC5C	0.870863	1.21115	1.39075	0.00755229	0.475862
UNC5B	11.1656	10.5161	0.941833	0.378902	-0.0864575
UNC5A	5.30895	16.9096	3.18511	1.54365e-15	1.67134
UNC50	91.1216	99.5294	1.09227	0.00175142	0.127331
UNC45B	0.0974344	0.0541334	0.555589	0.246082	-0.847911
UNC45A	19.6361	18.2986	0.931889	0.0992253	-0.10177
UNC13D	5.20402	5.45169	1.04759	0.453919	0.0670768
UNC13C	0.72002	2.41118	3.34877	4.36405e-07	1.74363
UNC13B	2.7403	3.99654	1.45843	1.0745e-17	0.54442
UNC13A	3.0845	9.52999	3.08964	6.60969e-23	1.62744
UNC119B	22.4302	28.9057	1.28869	2.05358e-09	0.365906
UNC119	21.4696	30.0641	1.40031	1.59269e-15	0.485746
UMPS	10.6102	10.4119	0.981307	0.621802	-0.0272237
UMODL1	0.181838	0.164202	0.903012	0.602261	-0.147184
ULK4	1.73464	1.7443	1.00557	0.923147	0.00800792
ULK3	52.4347	60.3009	1.15002	0.0015053	0.201657
ULK2	5.91559	10.0271	1.69502	1.0409e-20	0.761306
ULK1	10.4374	14.0488	1.34601	3.57148e-10	0.428691
ULBP3	1.9037	1.45838	0.766075	0.0746046	-0.384442
ULBP2	8.8549	5.66779	0.640075	3.04298e-05	-0.643688
ULBP1	1.37456	0.883083	0.642447	0.0209303	-0.638351
UIMC1	15.7274	17.11	1.08791	0.025472	0.121562
UHRF2	6.79609	7.83457	1.15281	0.0025813	0.205149
UHRF1BP1L	7.68328	13.6957	1.78254	1.20879e-41	0.833935
UHRF1BP1	2.02786	3.1211	1.53911	6.08909e-26	0.622093
UHRF1	17.6444	20.6749	1.17175	0.119354	0.22867
UHMK1	6.61182	8.47581	1.28192	9.97115e-08	0.358304
UGT8	28.8163	55.7351	1.93415	3.28115e-08	0.9517
UGT3A2	0.39673	0.34349	0.865802	0.498472	-0.207892
UGP2	38.6112	44.7032	1.15778	0.0186304	0.211356
UGGT2	4.8248	5.69641	1.18065	0.000512358	0.239583
UGGT1	5.347	6.41001	1.1988	0.000130423	0.261597
UGDH	18.5016	22.7308	1.22859	0.00517684	0.297001
UGCG	16.5221	12.6563	0.766021	0.000112142	-0.384544
UFSP2	44.6614	58.1465	1.30194	1.23267e-14	0.380663
UFSP1	9.74694	9.66366	0.991456	0.894455	-0.0123796
UFM1	49.3748	52.617	1.06566	0.0574591	0.091753
UFL1	14.3735	19.0021	1.32202	7.27581e-13	0.402745
UFC1	257.735	286.735	1.11252	6.87817e-05	0.153827
UEVLD	9.33759	12.2188	1.30856	3.42899e-11	0.387979
UCP3	2.19669	2.07325	0.943809	0.413413	-0.0834337
UCP2	98.1043	73.6891	0.75113	0.00461868	-0.412866
UCN2	2.12761	0.867794	0.407873	0.00164522	-1.29381
UCN	32.7801	38.5541	1.17614	0.0165986	0.234065
UCKL1	37.2493	42.2648	1.13465	0.00105644	0.182243
UCK2	12.3831	14.5562	1.17549	0.000171154	0.233256
UCK1	64.7598	83.2531	1.28557	1.76537e-13	0.362405
UCHL5	13.232	18.8493	1.42453	3.96586e-22	0.510486
UCHL3	50.0726	47.7095	0.952806	0.158275	-0.0697462
UCHL1	669.917	936.296	1.39763	0.000606379	0.482981
UBXN8	12.7362	14.7275	1.15635	4.9077e-06	0.209576
UBXN7	3.16179	5.28806	1.67249	3.82503e-25	0.741997
UBXN6	81.2091	95.4743	1.17566	1.84773e-07	0.233472
UBXN4	44.4096	51.646	1.16295	9.73046e-07	0.217784
UBXN2B	14.7355	21.7662	1.47713	3.88448e-21	0.562793
UBXN2A	6.70695	8.24959	1.23001	4.4607e-07	0.298666
UBXN11	25.4688	23.2767	0.91393	0.266114	-0.129844
UBXN10	1.12317	1.64682	1.46622	0.184455	0.552104
UBXN1	215.996	292.007	1.35191	5.27185e-14	0.435003
UBTF	34.0294	44.1227	1.29661	1.84692e-12	0.37474
UBTD2	22.76	26.4921	1.16398	0.00426883	0.219061
UBTD1	46.2889	47.6846	1.03015	0.515932	0.0428572
UBR7	31.2654	39.1516	1.25223	4.3791e-09	0.324504
UBR5	13.0522	16.7572	1.28385	4.38921e-10	0.360481
UBR4	10.6869	11.5604	1.08173	0.0711396	0.113336
UBR3	6.07952	10.2612	1.68783	3.65485e-36	0.755166
UBR2	3.66281	5.37619	1.46778	2.6463e-35	0.553635
UBR1	3.11146	4.91004	1.57805	5.98504e-27	0.658146
UBQLNL	1.06346	0.939668	0.883594	0.413307	-0.178545
UBQLN4	42.8167	70.8271	1.65419	1.35982e-29	0.726129
UBQLN2	28.2591	46.6588	1.65111	1.13275e-43	0.723437
UBQLN1	33.0187	48.0342	1.45476	2.4838e-23	0.54078
UBP1	13.4787	18.2547	1.35434	9.03597e-15	0.437588
UBOX5	3.87231	5.03464	1.30016	9.50228e-16	0.378693
UBN2	0.89618	1.31807	1.47077	1.17441e-17	0.556568
UBN1	5.67273	7.27225	1.28197	7.74155e-12	0.358359
UBLCP1	43.552	52.2751	1.20029	4.47617e-08	0.263386
UBL7	98.2874	129.879	1.32142	3.76479e-17	0.402094
UBL5	1091.44	971.842	0.890419	0.000842567	-0.167444
UBL4B	2.11238	1.95052	0.923379	0.464705	-0.115005
UBL4A	39.8959	45.4709	1.13974	0.00354655	0.188705
UBL3	45.1845	75.8738	1.6792	3.74283e-23	0.747775
UBIAD1	8.86497	12.4359	1.40282	3.7226e-13	0.488326
UBFD1	13.3637	17.1504	1.28335	1.50062e-10	0.359915
UBE4B	9.61862	13.1027	1.36223	4.05046e-14	0.445966
UBE4A	10.4299	18.5191	1.77558	1.75203e-41	0.828293
UBE3D	2.29856	2.73801	1.19118	0.00393411	0.252397
UBE3C	11.2339	12.5367	1.11597	0.0044219	0.158298
UBE3B	5.32537	7.05804	1.32536	2.43033e-18	0.406386
UBE3A	6.18438	8.18911	1.32416	3.36626e-15	0.405078
UBE2Z	33.8424	37.312	1.10252	0.00205912	0.140807
UBE2W	5.06802	6.55407	1.29322	3.44341e-11	0.37097
UBE2V2	38.8773	49.3887	1.27037	2.53774e-10	0.345251
UBE2V1	80.112	101.236	1.26368	3.93542e-15	0.337635
UBE2T	43.8803	34.5383	0.787103	0.037854	-0.345375
UBE2S	136.219	103.755	0.761682	0.000933316	-0.392738
UBE2R2	29.2803	37.9053	1.29457	1.19066e-12	0.372471
UBE2QL1	3.29272	9.03273	2.74325	7.29185e-11	1.45588
UBE2Q2	24.7193	32.8381	1.32844	1.1468e-13	0.409734
UBE2Q1	67.7703	71.2153	1.05083	0.361823	0.0715346
UBE2O	11.7681	18.5689	1.5779	2.78367e-27	0.658004
UBE2N	62.8264	70.7868	1.12671	6.32347e-05	0.172111
UBE2M	203.064	208.956	1.02901	0.539335	0.0412608
UBE2L6	238.784	254.112	1.06419	0.198597	0.0897596
UBE2L3	76.2792	87.3797	1.14553	2.85053e-05	0.196009
UBE2K	36.62	37.477	1.0234	0.58633	0.0333737
UBE2J2	45.4526	41.5349	0.913808	0.0132447	-0.130037
UBE2J1	27.813	31.4454	1.1306	0.000205124	0.177088
UBE2I	32.0755	30.2371	0.942687	0.183298	-0.0851493
UBE2H	44.5097	56.4907	1.26918	1.80154e-09	0.343893
UBE2G2	33.1882	40.7034	1.22644	3.28936e-07	0.294479
UBE2G1	27.0896	38.3784	1.41672	7.69112e-25	0.502558
UBE2F	45.8473	45.6268	0.99519	0.870238	-0.00695664
UBE2E3	135.553	167.025	1.23217	2.9203e-07	0.301207
UBE2E2	45.7331	67.0157	1.46536	1.41339e-12	0.551259
UBE2E1	168.276	200.34	1.19054	5.35192e-05	0.251622
UBE2D4	27.0792	36.3987	1.34416	7.91403e-14	0.426704
UBE2D3	66.398	71.7063	1.07995	0.0185427	0.110959
UBE2D2	75.0625	92.867	1.2372	1.56367e-16	0.307074
UBE2D1	16.1971	18.9571	1.1704	0.00045709	0.227
UBE2C	136.805	87.3935	0.63882	0.00187858	-0.646518
UBE2B	95.9207	93.8682	0.978603	0.55282	-0.0312047
UBE2A	45.6619	48.4536	1.06114	0.0317293	0.0856112
UBD	55.6111	35.5736	0.639685	0.0223356	-0.644567
UBC	1547.76	1588.99	1.02663	0.418127	0.0379211
UBB	4662.17	5017.14	1.07614	0.107024	0.105863
UBASH3B	2.17553	1.67485	0.769859	0.00283581	-0.377334
UBASH3A	0.312979	0.203132	0.649026	0.00145445	-0.623653
UBAP2L	47.8978	61.3712	1.2813	1.75437e-06	0.357604
UBAP2	3.9558	6.43715	1.62727	4.71408e-19	0.702454
UBAP1L	1.16541	1.83008	1.57033	7.79796e-14	0.651065
UBAP1	62.0406	90.2696	1.45501	7.2965e-32	0.541027
UBALD2	203.046	173.035	0.852195	0.0556549	-0.230745
UBALD1	26.4445	32.2152	1.21822	3.08182e-07	0.284774
UBAC2	36.6902	42.4155	1.15604	1.45945e-07	0.209197
UBAC1	62.2009	73.4217	1.1804	1.41337e-09	0.239272
UBA7	42.1543	40.2943	0.955878	0.484658	-0.0651021
UBA6	5.28673	6.66879	1.26142	8.72929e-07	0.335048
UBA52	856.631	794.416	0.927372	0.0224869	-0.10878
UBA5	15.5166	20.497	1.32097	1.51615e-17	0.401601
UBA3	44.9281	54.2238	1.2069	1.21959e-10	0.271308
UBA2	64.07	72.126	1.12574	0.010944	0.17087
UBA1	88.3408	109.108	1.23508	3.36384e-11	0.304609
UAP1L1	13.4741	13.2956	0.986755	0.815501	-0.019236
UAP1	26.5491	20.0756	0.756168	0.00029675	-0.403221
UACA	8.26638	5.50189	0.665574	5.49147e-06	-0.587329
U2SURP	13.533	17.6536	1.30449	4.56241e-12	0.383484
U2AF2	133.529	142.074	1.06399	0.0880842	0.0894867
U2AF1L4	40.6556	40.9762	1.00789	0.872679	0.0113328
U2AF1	57.1482	47.0308	0.822962	0.0012965	-0.281102
TYW5	1.67784	2.29578	1.36829	8.53638e-20	0.452376
TYW3	8.44472	9.72984	1.15218	0.000113158	0.204366
TYW1B	3.17674	3.78394	1.19114	0.0273539	0.252343
TYW1	13.01	15.0778	1.15894	4.64828e-05	0.212802
TYSND1	5.10209	7.25521	1.42201	3.58532e-11	0.507929
TYRP1	0.671511	0.748002	1.11391	0.529215	0.15563
TYROBP	1170.99	624.673	0.533458	1.23921e-11	-0.906553
TYRO3	12.5587	19.3965	1.54447	6.7934e-13	0.627113
TYMS	80.4703	65.7895	0.817562	0.0722867	-0.2906
TYMP	65.1896	24.2518	0.37202	6.71412e-14	-1.42655
TYK2	49.405	45.7415	0.925847	0.0950126	-0.111154
TXNRD3	4.50799	6.23659	1.38345	2.35036e-13	0.468273
TXNRD2	8.74402	11.0816	1.26734	4.31997e-10	0.3418
TXNRD1	30.4524	33.6977	1.10657	0.0426905	0.146098
TXNL4B	14.7712	17.8527	1.20862	2.4096e-07	0.273356
TXNL4A	78.7339	79.8895	1.01468	0.66412	0.0210203
TXNL1	22.8609	27.2929	1.19387	2.14135e-11	0.255642
TXNIP	121.214	176.174	1.45341	4.73332e-10	0.539445
TXNDC9	30.82	34.9979	1.13556	3.20521e-05	0.183403
TXNDC5	51.8222	40.1671	0.775095	0.00015845	-0.367555
TXNDC2	0.901291	0.944047	1.04744	0.754579	0.0668656
TXNDC17	105.221	83.7903	0.796324	3.91015e-08	-0.328573
TXNDC16	6.18456	10.6695	1.72519	7.40158e-28	0.786756
TXNDC15	46.8275	50.1456	1.07086	0.0497665	0.0987672
TXNDC12	70.1108	57.7761	0.824069	1.77723e-07	-0.279163
TXNDC11	21.8987	23.3437	1.06598	0.0272154	0.0921849
TXN2	223.233	314.104	1.40707	1.24191e-19	0.492694
TXN	647.714	515.409	0.795735	1.53068e-06	-0.329641
TXLNG	8.47731	11.169	1.31751	1.64911e-12	0.397818
TXLNB	2.75806	2.20376	0.799025	0.117464	-0.323688
TXLNA	21.5341	19.2703	0.894874	0.0361404	-0.160243
TXK	0.455633	0.41595	0.912906	0.497678	-0.131462
TWSG1	23.4908	21.8985	0.932218	0.362278	-0.10126
TWIST2	2.46007	0.816381	0.331852	0.0490521	-1.59139
TWIST1	14.9727	6.98853	0.466751	0.000140959	-1.09928
TWF2	39.2945	31.1249	0.792092	5.02777e-08	-0.33626
TWF1	63.4898	78.0652	1.22957	1.20989e-07	0.298156
TVP23C	1.80693	1.74569	0.96611	0.633433	-0.0497411
TVP23B	18.795	20.6454	1.09845	0.0440505	0.13547
TVP23A	4.22835	5.40457	1.27817	0.000350435	0.354085
TUT1	16.6698	22.7726	1.36609	4.00808e-15	0.450057
TUSC3	25.4036	36.3847	1.43226	4.52374e-06	0.518298
TUSC2	66.716	79.1501	1.18637	3.82937e-08	0.246558
TUSC1	27.5022	25.1086	0.912969	0.204906	-0.131363
TULP4	1.79207	2.94266	1.64204	2.45303e-14	0.715492
TULP3	23.6679	23.9092	1.01019	0.871935	0.0146297
TULP2	0.519073	0.573013	1.10392	0.480744	0.142631
TULP1	1.38375	1.35508	0.979282	0.927686	-0.0302034
TUG1	21.3067	34.0545	1.5983	4.44212e-23	0.676534
TUFT1	3.27138	3.43335	1.04951	0.534367	0.0697155
TUFM	322.133	344.266	1.06871	0.03225	0.0958692
TUBGCP6	13.902	19.8102	1.42499	2.3771e-12	0.510957
TUBGCP5	5.27752	7.7748	1.47319	7.83459e-24	0.558947
TUBGCP4	5.08078	8.41858	1.65695	6.04055e-36	0.728526
TUBGCP3	12.6704	13.5477	1.06924	0.514403	0.0965852
TUBGCP2	9.91529	13.1708	1.32834	3.26345e-15	0.409622
TUBG2	60.2663	104.65	1.73646	6.0376e-26	0.796147
TUBG1	35.8684	38.2285	1.0658	0.208075	0.0919345
TUBE1	8.63104	11.1542	1.29234	3.98978e-08	0.369981
TUBD1	9.17789	10.4845	1.14237	0.000903534	0.192027
TUBB8	0.285249	0.361674	1.26792	0.103922	0.342465
TUBB6	65.977	33.7592	0.511681	3.51153e-11	-0.966684
TUBB4B	379.756	345.995	0.911098	0.251254	-0.134321
TUBB4A	174.495	378.576	2.16955	1.27967e-09	1.1174
TUBB2B	440.891	528.904	1.19962	0.00126211	0.262583
TUBB2A	336.503	448.215	1.33198	0.000419828	0.413573
TUBB1	0.521939	0.559714	1.07237	0.625991	0.100809
TUBB	433.808	464.267	1.07021	0.293375	0.0978986
TUBAL3	0.748612	1.01771	1.35946	0.269285	0.443032
TUBA8	3.37985	8.07933	2.39044	5.19697e-06	1.25727
TUBA4A	31.5872	71.2856	2.25679	4.16048e-06	1.17427
TUBA3E	0.288031	0.289018	1.00342	0.98499	0.00493242
TUBA3D	0.687455	1.10564	1.60832	0.000127405	0.685551
TUBA1C	95.4476	48.7043	0.510272	7.85362e-06	-0.970661
TUBA1B	1244.97	1405.97	1.12932	0.0349986	0.175448
TUBA1A	1910.45	2223.23	1.16372	0.0123292	0.218741
TUB	8.46116	25.622	3.02819	9.89847e-39	1.59846
TTYH3	61.3155	50.827	0.828941	0.0188191	-0.270658
TTYH2	42.1453	79.4177	1.88438	1.07661e-14	0.91409
TTYH1	142.206	261.014	1.83546	2.83305e-14	0.876138
TTPAL	4.45878	6.21907	1.39479	2.16817e-18	0.480049
TTPA	1.56437	5.04612	3.22566	4.27713e-17	1.6896
TTN	0.0172253	0.0237063	1.37625	0.0888363	0.460743
TTLL9	3.06417	3.19152	1.04156	0.793358	0.0587465
TTLL7	6.94749	9.56065	1.37613	0.000224522	0.460617
TTLL6	0.9954	1.35814	1.36441	0.0197368	0.448279
TTLL5	5.30599	5.68199	1.07086	0.22351	0.0987737
TTLL4	18.8101	25.517	1.35656	1.2434e-10	0.439952
TTLL3	15.1225	16.5522	1.09454	0.102446	0.13032
TTLL2	0.543274	0.678381	1.24869	0.227739	0.320415
TTLL12	16.0567	27.0048	1.68184	1.18601e-20	0.750038
TTLL11	2.35844	3.79996	1.61122	2.55321e-16	0.68815
TTLL10	0.27399	0.233627	0.852685	0.627201	-0.229916
TTLL1	29.8478	41.3433	1.38513	2.06871e-17	0.470026
TTL	6.03142	7.55639	1.25284	2.33825e-07	0.3252
TTK	4.24327	3.21663	0.758055	0.0357048	-0.399626
TTI2	9.03931	10.1824	1.12646	0.00151098	0.171791
TTI1	12.3289	15.7215	1.27518	4.31865e-08	0.350695
TTF2	2.63912	2.64056	1.00055	0.992971	0.000786575
TTF1	15.8353	18.1915	1.14879	6.53238e-05	0.200117
TTC9C	45.8007	48.4203	1.0572	0.0985709	0.0802424
TTC9B	24.7596	49.7582	2.00965	4.05633e-07	1.00695
TTC9	4.0159	6.06286	1.50971	3.23355e-08	0.594273
TTC8	10.5386	12.355	1.17236	2.1708e-05	0.229411
TTC7B	3.72342	5.9669	1.60253	3.62595e-12	0.680352
TTC7A	4.34057	4.6873	1.07988	0.105273	0.110872
TTC6	0.0899505	0.0729513	0.811016	0.33138	-0.302198
TTC5	3.61764	4.61024	1.27438	3.0901e-10	0.349793
TTC4	20.9151	20.7552	0.992354	0.821248	-0.0110726
TTC39C	4.24155	4.40071	1.03753	0.516111	0.0531465
TTC39B	0.695255	0.714564	1.02777	0.693069	0.0395223
TTC39A	1.13664	0.940892	0.827783	0.0605977	-0.272675
TTC38	17.4568	15.8197	0.90622	0.0650748	-0.142067
TTC37	3.91696	5.46692	1.3957	1.49929e-23	0.480994
TTC36	5.00432	8.03965	1.60654	2.62171e-10	0.683958
TTC34	0.609667	0.559478	0.917678	0.671954	-0.123941
TTC33	3.93804	6.87856	1.7467	1.34494e-31	0.804631
TTC32	37.741	43.6452	1.15644	0.0265304	0.209689
TTC31	12.4618	16.0437	1.28743	5.2763e-10	0.364492
TTC30B	4.34072	5.5119	1.26981	3.25501e-05	0.344617
TTC30A	3.15054	4.55243	1.44497	1.88572e-09	0.531037
TTC3	20.5892	40.0783	1.94657	5.93474e-34	0.960935
TTC29	0.961113	1.02194	1.06329	0.840119	0.0885362
TTC28	2.08349	3.29115	1.57963	1.29565e-15	0.659591
TTC27	9.61802	10.8046	1.12337	0.000885539	0.167828
TTC26	4.46597	3.78	0.8464	0.0591832	-0.240589
TTC24	0.636291	0.763024	1.19918	0.18911	0.262043
TTC23L	1.02787	1.16363	1.13208	0.387731	0.17897
TTC23	8.70064	9.76185	1.12197	0.0123341	0.166034
TTC22	0.177882	0.200947	1.12966	0.486838	0.175891
TTC21B	1.03781	1.44358	1.39099	9.04152e-14	0.476116
TTC21A	4.29611	4.55317	1.05983	0.534854	0.0838391
TTC19	21.7428	32.7361	1.50561	9.67051e-31	0.590346
TTC17	12.3023	14.7586	1.19966	2.64134e-05	0.262623
TTC16	0.254335	0.245136	0.963829	0.827469	-0.0531509
TTC14	11.9805	16.7764	1.40031	3.022e-10	0.485746
TTC13	12.6739	16.2307	1.28064	1.06384e-09	0.356865
TTC12	4.77296	4.19097	0.878064	0.22599	-0.187602
TTC1	25.1273	27.227	1.08357	0.00431712	0.115787
TTBK2	1.81626	3.71612	2.04603	5.46575e-37	1.03283
TTBK1	2.83938	5.81201	2.04693	1.963e-40	1.03346
TSTD3	0.523516	0.571502	1.09166	0.0703094	0.126524
TSTD2	8.79475	12.5122	1.42269	5.60844e-12	0.50862
TSTD1	59.5502	44.4474	0.746386	0.0603882	-0.422007
TST	50.6177	71.4315	1.41119	3.28279e-10	0.496917
TSSK6	5.94521	6.92152	1.16422	0.00105949	0.219363
TSSK4	6.15687	10.6954	1.73716	4.76017e-11	0.796727
TSSK3	3.34248	5.31236	1.58935	1.61363e-06	0.668435
TSSC4	62.3835	61.2337	0.981569	0.79725	-0.0268387
TSR3	227.18	261.194	1.14972	8.45493e-07	0.201284
TSR2	56.4737	71.9763	1.27451	3.73369e-10	0.349944
TSR1	14.8212	18.4415	1.24426	2.83155e-10	0.315289
TSPYL6	0.310626	0.37024	1.19192	0.46252	0.253285
TSPYL5	5.19605	6.94287	1.33618	0.0169066	0.418116
TSPYL4	31.7752	67.9015	2.13693	5.56168e-34	1.09554
TSPYL2	44.7071	88.3965	1.97723	9.42987e-17	0.983484
TSPYL1	19.4698	38.7531	1.99042	3.23704e-19	0.99307
TSPO	231.49	163.635	0.706877	1.73576e-09	-0.500469
TSPEAR	0.126354	0.158154	1.25167	0.329609	0.323858
TSPAN9	8.39904	6.56311	0.781412	0.00424542	-0.355844
TSPAN8	3.24865	4.04028	1.24368	0.18755	0.314618
TSPAN7	296.867	656.311	2.21079	1.26504e-27	1.14456
TSPAN6	34.2027	40.0379	1.17061	0.00533438	0.227256
TSPAN5	18.3961	27.3781	1.48825	2.35502e-19	0.57362
TSPAN4	19.6861	15.2403	0.774167	2.71173e-06	-0.369283
TSPAN33	29.7223	41.577	1.39885	3.12796e-07	0.484241
TSPAN32	1.86034	1.54497	0.830478	0.18476	-0.267987
TSPAN31	89.9592	71.1038	0.790401	0.33353	-0.339343
TSPAN3	256.916	380.372	1.48053	9.87206e-18	0.566117
TSPAN2	2.77153	2.01557	0.72724	0.0573491	-0.459497
TSPAN19	0.556722	0.650068	1.16767	0.460736	0.223634
TSPAN18	6.25908	6.28669	1.00441	0.988305	0.00634859
TSPAN17	19.3761	20.5741	1.06183	0.128062	0.0865507
TSPAN15	45.7301	56.4884	1.23526	0.00792676	0.304812
TSPAN14	8.94117	12.8036	1.43198	1.0902e-16	0.518013
TSPAN13	65.6509	75.7126	1.15326	0.0528779	0.205719
TSPAN12	23.4721	34.043	1.45036	9.38596e-05	0.536412
TSPAN11	8.5083	18.1985	2.13891	1.23368e-15	1.09688
TSPAN10	2.29963	1.94534	0.845933	0.0102693	-0.241384
TSPAN1	2.69992	2.42286	0.897381	0.203249	-0.156207
TSNAXIP1	7.64789	8.84121	1.15603	0.253446	0.209181
TSNAX	17.3363	22.9166	1.32189	4.08471e-16	0.402597
TSNARE1	11.3185	16.7699	1.48164	1.30127e-13	0.567196
TSN	46.843	59.9461	1.27972	2.12201e-13	0.355832
TSLP	1.01424	0.81845	0.806956	0.129278	-0.309438
TSKU	15.3507	13.157	0.857094	0.100669	-0.222475
TSKS	0.892796	0.880215	0.985908	0.949117	-0.0204754
TSHZ3	3.26058	3.72913	1.1437	0.042685	0.193713
TSHZ2	0.758698	0.66412	0.875341	0.287036	-0.192082
TSHZ1	6.87496	13.6048	1.97889	4.0893e-28	0.984693
TSHR	0.762106	2.45138	3.21658	1.31084e-07	1.68553
TSGA10IP	1.28485	1.27553	0.992742	0.970485	-0.0105097
TSGA10	3.26532	3.94299	1.20754	0.0196326	0.272065
TSG101	85.9209	100.864	1.17392	6.47048e-07	0.231333
TSFM	68.4791	55.6163	0.812164	0.306132	-0.300157
TSEN54	20.6337	22.8166	1.10579	0.0381423	0.145079
TSEN34	45.7541	42.9224	0.938111	0.100462	-0.0921693
TSEN2	4.59693	5.98784	1.30258	9.16384e-10	0.381367
TSEN15	13.5952	15.7888	1.16135	6.45172e-05	0.215801
TSC22D4	503.916	770.554	1.52913	3.6347e-10	0.612713
TSC22D3	77.8493	88.6513	1.13875	0.0528792	0.187457
TSC22D2	4.86355	5.84308	1.2014	4.20658e-06	0.26472
TSC22D1	133.008	233.314	1.75413	1.69869e-17	0.810758
TSC2	10.5439	14.8053	1.40415	6.98554e-15	0.489701
TSC1	2.83217	4.63877	1.63788	4.08081e-33	0.711831
TSACC	2.97115	2.46093	0.828275	0.0501915	-0.271819
TRUB2	19.692	25.8463	1.31253	6.74516e-15	0.392347
TRUB1	9.87022	17.0638	1.72882	1.32772e-23	0.789789
TRRAP	2.29304	3.20472	1.39759	2.05832e-13	0.48294
TRPV6	0.384664	0.604633	1.57185	0.00465989	0.652461
TRPV5	0.276591	0.383195	1.38542	0.0694199	0.470325
TRPV4	1.28771	0.943998	0.73308	0.170889	-0.447957
TRPV3	0.507872	0.852264	1.67811	3.23867e-09	0.746836
TRPV2	11.7281	7.30954	0.623249	2.56003e-10	-0.68212
TRPV1	1.33053	0.88703	0.666674	0.0023086	-0.584947
TRPT1	75.667	75.5547	0.998515	0.962708	-0.00214421
TRPS1	2.81946	4.17643	1.48129	1.81764e-12	0.566851
TRPM8	1.88183	0.816682	0.433982	0.00247192	-1.20429
TRPM7	3.29499	3.60073	1.09279	0.0317526	0.128017
TRPM6	0.264181	0.359829	1.36205	0.00341037	0.445781
TRPM5	0.0535037	0.0463913	0.867066	0.484563	-0.205786
TRPM4	5.57994	4.46927	0.800953	0.00288283	-0.320211
TRPM3	0.36685	0.678094	1.84842	3.08932e-05	0.886296
TRPM2	5.07018	4.46271	0.880189	0.128827	-0.184115
TRPC7	0.615215	0.612171	0.995052	0.977806	-0.00715632
TRPC6	1.8808	1.14495	0.608758	0.000610276	-0.716059
TRPC5OS	0.316289	0.394449	1.24712	0.0617889	0.318596
TRPC5	0.0588538	0.173966	2.95589	4.26467e-10	1.56359
TRPC4AP	65.5666	84.7595	1.29272	2.78679e-21	0.370414
TRPC4	0.918192	0.959784	1.0453	0.753794	0.063914
TRPC3	0.485096	1.06382	2.19301	9.30183e-13	1.13291
TRPC1	5.56667	9.07202	1.6297	2.82716e-25	0.704609
TRPA1	0.643095	0.724182	1.12609	0.40844	0.17132
TROAP	10.9252	7.91531	0.724501	0.00826187	-0.464941
TRO	28.1313	40.3848	1.43558	8.25079e-11	0.521635
TRNT1	4.08585	5.05923	1.23823	7.57234e-11	0.308285
TRNP1	21.6498	30.6212	1.41439	0.00263598	0.500177
TRNAU1AP	20.1361	17.7149	0.879761	0.0033862	-0.184817
TRMU	11.3456	13.2668	1.16933	6.06483e-05	0.225685
TRMT61B	30.0084	35.4523	1.18141	3.36406e-06	0.240514
TRMT61A	14.8642	16.0566	1.08022	0.018537	0.111327
TRMT6	13.9537	14.804	1.06094	0.162946	0.0853382
TRMT5	6.07761	9.8606	1.62245	8.35829e-18	0.698171
TRMT44	3.67989	4.42769	1.20321	7.10805e-07	0.266893
TRMT2B	6.644	7.77006	1.16949	0.000242103	0.225876
TRMT2A	51.8457	57.6951	1.11282	0.0185724	0.154223
TRMT1L	6.81421	10.0816	1.47949	6.55969e-23	0.565105
TRMT13	9.20322	10.3031	1.11951	0.0247436	0.162873
TRMT12	15.458	19.2521	1.24544	3.49768e-08	0.316655
TRMT112	751.826	552.007	0.734222	4.20063e-09	-0.445711
TRMT11	9.18966	12.9144	1.40532	7.12829e-11	0.490896
TRMT10C	38.4232	44.7515	1.1647	9.1989e-05	0.219957
TRMT10B	12.756	18.3473	1.43833	4.16215e-21	0.524396
TRMT10A	4.25763	5.58564	1.31191	9.54469e-08	0.391672
TRMT1	43.176	46.6722	1.08097	0.0375834	0.112333
TRIT1	10.1974	11.2844	1.1066	0.0536953	0.146134
TRIQK	7.73457	12.6764	1.63893	2.44908e-23	0.712755
TRIP6	105.109	73.1108	0.695572	1.24808e-05	-0.523728
TRIP4	16.5401	15.3687	0.92918	0.166278	-0.10597
TRIP13	7.26171	5.67399	0.781358	0.0084109	-0.355944
TRIP12	14.2877	19.4071	1.35831	1.62944e-11	0.44181
TRIP11	2.85447	3.96711	1.38979	1.94441e-14	0.474868
TRIP10	26.8043	18.9351	0.706419	1.23731e-07	-0.501403
TRIOBP	8.68441	8.27368	0.952705	0.278671	-0.0698985
TRIO	17.7277	18.5001	1.04357	0.660965	0.0615295
TRIML2	0.672801	0.913241	1.35737	0.321491	0.440815
TRIM9	30.8719	50.3383	1.63055	3.31003e-17	0.705359
TRIM8	49.8056	80.4012	1.6143	2.40373e-27	0.69091
TRIM74	4.28481	3.94358	0.920363	0.557738	-0.119724
TRIM73	2.40476	2.6182	1.08876	0.366086	0.122684
TRIM72	0.0501757	0.0688831	1.37284	0.0898404	0.457161
TRIM71	0.184847	0.230582	1.24742	0.137332	0.318949
TRIM7	1.18964	1.42453	1.19744	0.169751	0.259958
TRIM69	19.6339	23.5086	1.19735	0.000119969	0.259844
TRIM68	8.60172	11.8243	1.37465	5.08609e-13	0.459061
TRIM67	0.978023	4.32402	4.42119	2.49877e-09	2.14443
TRIM66	0.729345	0.919413	1.2606	0.245969	0.334112
TRIM65	15.8174	18.7533	1.18561	3.83926e-06	0.24563
TRIM63	0.572071	0.398583	0.696737	0.0521801	-0.521313
TRIM62	7.6797	11.3365	1.47617	1.32532e-13	0.561859
TRIM61	1.10451	0.837655	0.758395	0.0513838	-0.398979
TRIM6	2.41588	2.23177	0.92379	0.371474	-0.114362
TRIM59	1.81077	2.60935	1.44101	0.0114639	0.527085
TRIM58	0.410977	0.461078	1.12191	0.592976	0.165954
TRIM56	3.64814	3.34226	0.916156	0.20087	-0.126335
TRIM55	0.273723	0.293986	1.07402	0.695332	0.103027
TRIM54	0.852191	1.17158	1.37479	0.0294122	0.459208
TRIM52	7.10614	9.89789	1.39286	8.27727e-16	0.478054
TRIM50	0.379221	0.42831	1.12945	0.371989	0.175615
TRIM5	8.34547	7.89576	0.946114	0.403169	-0.0799136
TRIM47	130.941	118.5	0.904987	0.157438	-0.144031
TRIM46	4.63288	6.62293	1.42955	1.38229e-08	0.51556
TRIM45	5.95803	5.76446	0.967511	0.602513	-0.04765
TRIM44	7.03206	10.8893	1.54853	1.69984e-20	0.630895
TRIM41	9.02023	11.8944	1.31864	1.69449e-13	0.399052
TRIM4	15.7696	19.1701	1.21564	4.77746e-05	0.281715
TRIM39-RPP21	134.546	124.338	0.924127	0.0209869	-0.113836
TRIM39	9.74703	13.0127	1.33504	3.39674e-21	0.416887
TRIM38	2.49879	1.71659	0.68697	4.07495e-05	-0.54168
TRIM37	19.5078	32.4162	1.6617	1.26456e-21	0.732661
TRIM36	5.88557	7.54573	1.28207	0.00797903	0.358479
TRIM35	10.3692	14.3474	1.38365	7.52448e-14	0.468482
TRIM34	7.00827	6.83322	0.975022	0.738612	-0.0364933
TRIM33	6.28606	8.50809	1.35349	1.31704e-10	0.43668
TRIM32	7.84505	11.0586	1.40963	3.66212e-17	0.495316
TRIM3	10.7896	15.4083	1.42806	5.82574e-18	0.514056
TRIM29	0.90618	0.826285	0.911833	0.56764	-0.133158
TRIM28	213.496	221.676	1.03831	0.5489	0.0542442
TRIM27	19.1645	21.853	1.14029	0.000145149	0.189395
TRIM26	26.232	30.3751	1.15794	2.06972e-05	0.21156
TRIM25	5.68801	7.29019	1.28168	2.27701e-06	0.358032
TRIM24	11.4149	14.2724	1.25033	0.00678431	0.322313
TRIM23	10.329	19.421	1.88023	7.403e-34	0.910912
TRIM22	16.9197	15.981	0.94452	0.514475	-0.0823463
TRIM21	31.2205	22.3338	0.715358	5.67353e-07	-0.483262
TRIM2	10.4108	20.7978	1.99772	1.41363e-28	0.998357
TRIM17	2.27386	5.03808	2.21565	3.64664e-14	1.14773
TRIM16L	43.6233	65.7399	1.50699	1.25429e-11	0.59167
TRIM16	12.7062	15.681	1.23412	2.15707e-06	0.303486
TRIM14	12.2182	13.4767	1.103	0.141042	0.141439
TRIM13	8.18725	10.4708	1.27892	8.50614e-10	0.354926
TRIM11	6.798	7.70287	1.13311	0.00528143	0.180286
TRIL	16.124	27.2708	1.69132	1.34963e-05	0.758151
TRIB3	14.7978	11.2711	0.761672	0.0305101	-0.392758
TRIB2	70.0077	57.2695	0.818046	0.0420802	-0.289746
TRIB1	16.4653	14.3118	0.869209	0.0613637	-0.202224
TRIAP1	78.3333	69.5576	0.88797	0.00439368	-0.171417
TRHDE	0.182723	0.816187	4.46679	1.13037e-09	2.15924
TRH	27.4635	19.8512	0.722821	0.320391	-0.468289
TREX2	0.985793	0.751869	0.762704	0.00538687	-0.390804
TREX1	83.6954	85.4059	1.02044	0.662892	0.0291864
TRERF1	1.47567	2.38121	1.61364	3.44214e-21	0.690323
TREML2	0.352087	0.160713	0.456458	0.00159532	-1.13145
TREML1	11.0692	8.45018	0.763396	0.00940717	-0.389497
TREM2	359.889	242.465	0.673722	2.32496e-05	-0.569774
TREM1	17.1025	3.31944	0.194091	4.48321e-06	-2.36519
TREH	0.591465	0.50979	0.861911	0.281098	-0.214389
TRDN	0.416269	0.710117	1.70591	0.128117	0.770541
TRDMT1	0.898647	1.1336	1.26145	2.42296e-05	0.335082
TRAT1	0.454831	0.346761	0.762396	0.100327	-0.391387
TRAPPC9	6.35949	10.4238	1.63909	1.84152e-17	0.712899
TRAPPC8	8.32699	10.9857	1.31929	7.44363e-18	0.399766
TRAPPC6B	14.2066	22.7455	1.60105	7.85231e-19	0.67902
TRAPPC6A	124.274	137.952	1.11006	0.025708	0.150643
TRAPPC5	66.8036	61.4728	0.920203	0.0302134	-0.119977
TRAPPC4	56.9814	67.0935	1.17746	2.77326e-08	0.235682
TRAPPC3L	0.122889	0.116519	0.948161	0.776199	-0.0767968
TRAPPC3	77.4957	69.193	0.892862	0.00105348	-0.16349
TRAPPC2L	48.6718	55.592	1.14218	1.81383e-06	0.191793
TRAPPC2	6.70918	9.24189	1.3775	2.15665e-16	0.462051
TRAPPC13	10.4352	13.8712	1.32926	3.6657e-15	0.410626
TRAPPC12	28.6794	35.7804	1.2476	1.24405e-07	0.319154
TRAPPC11	10.8695	14.1226	1.2993	5.03432e-18	0.377729
TRAPPC10	4.98646	6.87331	1.37839	2.26946e-16	0.462987
TRAPPC1	498.36	456.889	0.916785	0.0207372	-0.125344
TRAP1	51.7739	73.1838	1.41353	1.25136e-16	0.499299
TRANK1	1.85073	2.33971	1.26421	0.00113028	0.338232
TRAM2	4.77399	3.23218	0.67704	0.000145448	-0.562687
TRAM1L1	12.5676	19.8084	1.57615	3.70661e-11	0.656409
TRAM1	76.2391	71.8285	0.942148	0.27544	-0.0859743
TRAK2	11.5199	14.5969	1.26711	1.24303e-06	0.341538
TRAK1	9.16703	15.596	1.70131	3.18702e-35	0.766646
TRAIP	7.10961	6.8499	0.96347	0.723202	-0.0536886
TRAFD1	32.9291	38.0773	1.15634	6.58658e-05	0.209569
TRAF7	32.3998	36.4543	1.12514	0.0135131	0.170103
TRAF6	3.16593	4.09283	1.29278	5.94635e-08	0.370471
TRAF5	3.04462	2.54538	0.836027	0.00838951	-0.258379
TRAF4	50.2982	57.9617	1.15236	0.106471	0.204592
TRAF3IP3	3.45377	2.51433	0.727997	8.90258e-05	-0.457995
TRAF3IP2	9.17215	9.90003	1.07936	0.121191	0.110172
TRAF3IP1	9.84649	11.5685	1.17489	0.00565784	0.232525
TRAF3	3.20085	4.87267	1.5223	1.66177e-21	0.606255
TRAF2	11.4314	11.6168	1.01622	0.682551	0.0232161
TRAF1	5.76448	5.60618	0.972538	0.728516	-0.0401742
TRADD	23.4888	18.2399	0.776535	2.12121e-07	-0.364878
TRABD2B	0.232275	0.127004	0.546783	2.40125e-05	-0.87096
TRABD2A	0.709144	0.985581	1.38982	0.00939874	0.474896
TRABD	31.7548	31.9969	1.00763	0.855446	0.0109599
TRA2B	32.306	32.7796	1.01466	0.757978	0.0209953
TRA2A	92.1998	77.801	0.84383	0.0294142	-0.244976
TPX2	23.1106	17.6836	0.765173	0.028681	-0.386142
TPTE2	0.234059	0.311473	1.33074	0.0385106	0.412234
TPT1	1410.76	1308.54	0.927542	0.0205136	-0.108515
TPST2	11.4585	11.5002	1.00364	0.938084	0.00524527
TPST1	77.6325	70.4472	0.907444	0.125307	-0.140119
TPSB2	7.39109	2.98509	0.403876	0.0212421	-1.30802
TPSAB1	9.18693	3.89874	0.42438	0.0219887	-1.23657
TPRN	18.0918	23.4927	1.29853	0.0306154	0.376879
TPRKB	86.4912	91.3637	1.05633	0.0995258	0.0790667
TPRG1L	40.6608	65.8875	1.62042	1.90619e-07	0.696364
TPRG1	0.705863	0.463434	0.65655	0.000146889	-0.607023
TPRA1	17.7349	18.4441	1.03999	0.146103	0.0565681
TPR	11.4887	13.4821	1.17351	5.60369e-06	0.230833
TPPP3	193.773	146.197	0.754474	0.122125	-0.406457
TPPP2	0.954093	1.62086	1.69885	2.38308e-06	0.764561
TPPP	19.7761	47.6011	2.407	2.15906e-10	1.26724
TPP2	4.38269	5.77412	1.31748	1.16383e-09	0.397785
TPP1	85.8644	89.8604	1.04654	0.426377	0.0656244
TPO	0.14494	0.149105	1.02874	0.900277	0.0408743
TPMT	15.9763	18.656	1.16773	2.40138e-05	0.22371
TPM4	90.8917	54.3002	0.597416	1.49891e-10	-0.743191
TPM3	59.8103	52.71	0.881286	0.00391672	-0.182318
TPM2	163.135	95.1928	0.583522	2.74779e-07	-0.77714
TPM1	30.1232	32.8331	1.08996	0.109026	0.124275
TPK1	1.93716	2.07089	1.06904	0.110037	0.0963095
TPI1	1063.85	855.992	0.804617	0.000440902	-0.313625
TPH2	0.0407759	0.142199	3.48732	5.81261e-10	1.80212
TPH1	0.400929	0.552685	1.37851	0.172585	0.463109
TPGS2	27.7736	35.3739	1.27365	4.61132e-07	0.34897
TPGS1	18.9613	19.1654	1.01077	0.818782	0.0154494
TPD52L2	63.352	61.4253	0.969587	0.298413	-0.0445578
TPD52L1	14.282	22.9016	1.60353	0.00138999	0.681251
TPD52	24.5784	34.3574	1.39787	1.38684e-07	0.483227
TPCN2	3.5831	4.95569	1.38307	6.88788e-09	0.467875
TPCN1	12.5609	20.3897	1.62327	2.0645e-14	0.698907
TPBGL	1.01647	1.24548	1.2253	0.115797	0.29314
TPBG	5.83334	4.15063	0.711535	0.0336276	-0.490994
TP73	1.64972	1.70098	1.03107	0.896111	0.0441471
TP63	0.424235	0.388574	0.91594	0.732321	-0.126675
TP53TG5	2.46855	4.1025	1.66191	0.00271449	0.732839
TP53TG3F	1.22892	1.51789	1.23515	0.354753	0.304683
TP53TG3E	1.22892	1.51789	1.23515	0.354753	0.304683
TP53TG3D	1.22892	1.51789	1.23515	0.354753	0.304683
TP53TG3C	0.414271	0.571115	1.3786	0.306644	0.463208
TP53RK	12.6894	14.4656	1.13998	0.000530025	0.189011
TP53INP2	61.6572	76.4391	1.23974	0.0341428	0.310042
TP53INP1	7.43187	8.69482	1.16994	0.00218409	0.226431
TP53I3	45.6675	39.2411	0.859278	0.0188344	-0.218803
TP53I13	34.876	26.1509	0.749825	8.62612e-09	-0.415373
TP53I11	14.6927	15.325	1.04304	0.677284	0.0607877
TP53BP2	22.3452	37.7986	1.69158	1.14101e-26	0.758371
TP53BP1	8.15587	11.2098	1.37444	7.3715e-17	0.458847
TP53AIP1	0.810974	0.716471	0.883469	0.466609	-0.178748
TP53	26.3138	29.3285	1.11457	0.153918	0.156484
TOX4	18.0912	26.8267	1.48286	6.35734e-25	0.568378
TOX3	5.34336	11.1339	2.0837	2.73807e-09	1.05915
TOX2	6.62847	14.2475	2.14944	3.76584e-12	1.10396
TOX	8.53625	18.898	2.21385	3.97507e-15	1.14656
TOR4A	3.91083	2.61382	0.668355	2.64751e-07	-0.581313
TOR3A	29.5043	29.6563	1.00515	0.883871	0.00741061
TOR2A	14.7686	16.0264	1.08517	0.0183746	0.117918
TOR1B	25.8252	27.6952	1.07241	0.0570724	0.100858
TOR1AIP2	3.32733	4.48831	1.34893	2.24927e-17	0.431811
TOR1AIP1	35.8273	57.3409	1.60048	1.35659e-27	0.678505
TOR1A	34.1098	36.8454	1.0802	0.0119024	0.111297
TOPORS	10.7541	14.809	1.37705	6.3236e-17	0.46158
TOPBP1	10.5912	14.3868	1.35837	2.33978e-09	0.441878
TOP3B	8.39312	11.1757	1.33153	1.0397e-05	0.413082
TOP3A	9.94223	11.634	1.17016	0.000119738	0.226701
TOP2B	19.8682	26.8451	1.35116	2.14117e-11	0.434196
TOP2A	19.3294	14.9641	0.774164	0.069776	-0.369288
TOP1MT	9.71177	11.5546	1.18975	0.00885235	0.250658
TOP1	16.9432	20.0157	1.18135	7.03224e-06	0.240431
TONSL	2.51827	2.3946	0.950893	0.540869	-0.0726456
TOMM7	631.133	666.052	1.05533	0.164508	0.0776911
TOMM6	1275.9	1205.61	0.944903	0.224375	-0.0817618
TOMM5	105.981	98.1932	0.926519	0.0304228	-0.110107
TOMM40L	18.4879	24.7328	1.33778	5.12531e-17	0.419843
TOMM40	47.8714	46.6634	0.974765	0.524077	-0.0368731
TOMM34	48.3771	56.0881	1.15939	0.000494063	0.213371
TOMM22	98.8206	101.646	1.02859	0.618303	0.0406667
TOMM20	113.153	174.669	1.54366	2.64811e-25	0.626356
TOM1L2	17.9423	37.7277	2.10272	3.45117e-43	1.07226
TOM1L1	4.36792	3.37434	0.772527	0.0367242	-0.372344
TOM1	22.6982	27.8472	1.22685	1.6503e-10	0.294957
TOLLIP	31.5868	51.645	1.63502	1.95335e-14	0.709306
TOE1	16.0262	15.8689	0.990186	0.794993	-0.0142279
TOB2	28.6466	50.7273	1.7708	4.26996e-23	0.824401
TOB1	47.813	58.1818	1.21686	0.000599736	0.283164
TNXB	3.98252	3.23158	0.81144	0.103771	-0.301444
TNS3	11.6854	16.5318	1.41474	4.40753e-08	0.500533
TNS1	6.96842	10.5778	1.51796	2.75966e-11	0.602136
TNRC6C	3.35484	6.83265	2.03666	3.96886e-36	1.0262
TNRC6B	0.915894	1.36803	1.49365	1.33756e-19	0.578842
TNRC6A	7.95165	11.3558	1.42811	5.90484e-18	0.514106
TNRC18	14.1309	18.7924	1.32988	8.04432e-08	0.411297
TNR	7.50406	32.4103	4.31903	8.85165e-23	2.11071
TNPO3	20.4026	30.1445	1.47748	4.18842e-18	0.563141
TNPO2	38.292	62.9618	1.64425	3.19707e-22	0.717433
TNPO1	13.3666	16.7136	1.2504	4.07665e-05	0.322391
TNNT3	5.67664	0.41372	0.0728811	0.125948	-3.77831
TNNT2	1.30798	2.81	2.14835	0.0040903	1.10323
TNNT1	10.2613	21.6172	2.10667	6.84746e-05	1.07497
TNNI3K	1.60841	2.11221	1.31323	0.000480548	0.393123
TNNI3	4.45268	4.90195	1.1009	0.682189	0.138683
TNNI2	10.7341	3.14222	0.292733	0.000468918	-1.77234
TNNI1	1.17462	0.131655	0.112083	0.186153	-3.15736
TNNC2	7.89028	5.83283	0.739243	0.207734	-0.43588
TNNC1	3.36003	4.96613	1.478	0.335255	0.563649
TNN	1.07331	0.966903	0.900857	0.536435	-0.15063
TNMD	3.4066	1.02283	0.300248	0.277007	-1.73577
TNKS2	10.995	18.4567	1.67864	5.82422e-30	0.747292
TNKS1BP1	28.7396	22.451	0.781186	9.65023e-06	-0.356261
TNKS	4.60547	8.41943	1.82814	7.69257e-30	0.870374
TNK2	25.6143	65.5236	2.55809	3.0634e-16	1.35507
TNK1	2.03228	2.44968	1.20538	0.319879	0.269492
TNIP3	0.365147	0.44919	1.23016	0.250454	0.298847
TNIP2	49.7613	45.7081	0.918548	0.112172	-0.122573
TNIP1	40.659	36.9972	0.909938	0.0399068	-0.136159
TNIK	8.89963	14.7425	1.65653	6.69082e-18	0.728165
TNFSF9	3.91772	3.88817	0.992458	0.953409	-0.010922
TNFSF8	3.04763	2.45428	0.805307	0.0248115	-0.312389
TNFSF4	1.70948	1.4093	0.824399	0.141215	-0.278585
TNFSF18	3.3874	4.99105	1.47342	0.0757945	0.559164
TNFSF15	0.226475	0.138052	0.60957	0.00374445	-0.714137
TNFSF14	1.73448	0.742958	0.428347	3.53896e-05	-1.22315
TNFSF13B	22.9851	17.0282	0.740838	0.0817903	-0.432769
TNFSF13	50.0755	36.3017	0.72494	0.000620277	-0.464067
TNFSF12	40.037	37.3715	0.933424	0.167615	-0.0993955
TNFSF10	14.7839	12.3385	0.834591	0.136085	-0.260859
TNFRSF9	0.146283	0.101817	0.696027	0.0275916	-0.522785
TNFRSF8	0.648666	0.680344	1.04884	0.844272	0.0687895
TNFRSF6B	25.0439	11.5196	0.459977	1.36726e-06	-1.12037
TNFRSF4	6.95395	3.42903	0.493105	1.86677e-08	-1.02003
TNFRSF25	10.5193	9.63297	0.915745	0.453696	-0.126981
TNFRSF21	64.9516	90.1135	1.38739	7.20063e-08	0.472378
TNFRSF1B	23.5589	15.5963	0.662016	4.88823e-05	-0.595062
TNFRSF1A	104.277	60.8347	0.583397	7.0113e-09	-0.777451
TNFRSF19	14.6671	12.2941	0.838205	0.0598207	-0.254624
TNFRSF18	5.48692	2.93294	0.534533	4.28585e-06	-0.903649
TNFRSF17	1.34457	1.33058	0.989595	0.9528	-0.0150898
TNFRSF14	18.9822	10.9658	0.577689	2.45736e-12	-0.791636
TNFRSF13C	0.911118	1.82909	2.00752	1.4815e-13	1.00541
TNFRSF12A	178.207	55.0075	0.308672	9.01166e-14	-1.69585
TNFRSF11B	9.70081	5.6506	0.582487	0.00372463	-0.779702
TNFRSF11A	0.971314	0.818813	0.842995	0.0648433	-0.246404
TNFRSF10D	3.72309	2.37839	0.638821	0.000245117	-0.646517
TNFRSF10C	11.5345	8.36558	0.725264	0.00413212	-0.463421
TNFRSF10B	19.9894	17.9175	0.896351	0.152992	-0.157864
TNFRSF10A	2.11555	1.99445	0.942758	0.437705	-0.0850413
TNFAIP8L3	16.8601	16.626	0.986116	0.884329	-0.0201703
TNFAIP8L2	36.3158	27.1841	0.748548	0.000105574	-0.417833
TNFAIP8L1	5.21675	4.79278	0.918729	0.218065	-0.122288
TNFAIP8	2.98361	1.84714	0.619096	3.99154e-06	-0.691765
TNFAIP6	25.8111	10.8785	0.421465	1.67086e-06	-1.24651
TNFAIP3	9.32248	5.53179	0.593382	1.08505e-05	-0.752968
TNFAIP2	41.5614	20.5497	0.494443	5.63009e-07	-1.01612
TNFAIP1	32.3817	42.5706	1.31465	2.85144e-18	0.39468
TNF	11.0656	12.1964	1.10219	0.55594	0.140369
TNC	73.3298	33.8213	0.461222	4.38664e-06	-1.11647
TMX4	14.7211	21.9162	1.48877	1.22965e-18	0.574117
TMX3	14.1776	16.2312	1.14485	0.00262918	0.195161
TMX2	213.048	287.088	1.34753	1.10723e-08	0.430314
TMX1	31.5547	31.4264	0.995935	0.93782	-0.00587679
TMUB2	38.438	41.0619	1.06826	0.00910038	0.0952649
TMUB1	100.534	83.5057	0.830625	3.05972e-05	-0.26773
TMTC4	11.806	13.798	1.16873	0.0355119	0.224938
TMTC3	2.81181	3.13502	1.11495	0.0354134	0.156979
TMTC2	6.27256	7.19918	1.14773	0.0847569	0.198779
TMTC1	1.3052	2.09221	1.60298	7.25524e-09	0.680755
TMSB4Y	5.22303	6.52498	1.24927	0.0567476	0.321087
TMSB4X	13767.8	8503.73	0.617655	2.37699e-15	-0.695128
TMSB15B	6.90485	8.39261	1.21547	0.0155234	0.281509
TMSB15A	153.702	147.191	0.957638	0.803363	-0.0624475
TMSB10	22872.8	11118.7	0.486111	2.32641e-15	-1.04064
TMPRSS9	1.1339	1.50243	1.32501	0.505041	0.406008
TMPRSS7	0.565381	0.355712	0.629155	0.144281	-0.668513
TMPRSS6	0.292851	0.303411	1.03606	0.859754	0.0511066
TMPRSS5	15.6364	24.9654	1.59663	3.82397e-10	0.675027
TMPRSS3	0.997142	0.835718	0.838113	0.404072	-0.254784
TMPRSS2	0.448517	0.308664	0.688186	0.40944	-0.539129
TMPRSS13	0.228006	0.217413	0.953538	0.691124	-0.0686383
TMPPE	0.722857	1.04087	1.43994	4.24286e-11	0.526008
TMPO	17.0093	20.1723	1.18596	0.0224376	0.246051
TMOD4	3.24463	3.57273	1.10112	0.37185	0.138974
TMOD3	5.61926	5.54491	0.986769	0.756347	-0.0192163
TMOD2	9.13535	22.3619	2.44784	2.30299e-35	1.29151
TMOD1	54.6403	56.6621	1.037	0.687003	0.0524197
TMLHE	7.64868	12.473	1.63074	2.8282e-32	0.705525
TMIGD2	7.58252	10.7234	1.41423	0.000975009	0.500015
TMIE	12.5165	14.6743	1.17239	0.245528	0.229455
TMF1	6.02622	7.72528	1.28194	2.90139e-08	0.358334
TMEM9B	117.721	155.41	1.32015	3.12064e-11	0.400705
TMEM98	41.1336	50.0233	1.21612	0.00235425	0.282284
TMEM97	25.8522	40.452	1.56474	7.54723e-10	0.645924
TMEM92	0.451506	0.419458	0.92902	0.587651	-0.106218
TMEM91	17.5133	16.0403	0.915893	0.225903	-0.126749
TMEM9	107.761	132.734	1.23174	1.4678e-13	0.300698
TMEM8B	4.78432	9.60676	2.00797	2.72626e-28	1.00574
TMEM88B	15.766	27.7787	1.76194	0.00489344	0.817165
TMEM88	25.6535	32.0418	1.24902	0.000474105	0.320799
TMEM87B	4.70722	4.2014	0.892544	0.0490377	-0.164005
TMEM87A	28.5421	38.1366	1.33615	4.73789e-13	0.418081
TMEM86B	9.40256	9.49178	1.00949	0.854375	0.0136252
TMEM86A	7.23569	8.33313	1.15167	0.00977864	0.203727
TMEM81	13.8059	12.895	0.934025	0.372376	-0.0984675
TMEM80	25.5534	27.2011	1.06448	0.270061	0.0901492
TMEM79	8.7004	9.76908	1.12283	0.00430928	0.16714
TMEM74B	8.17726	10.3701	1.26817	0.00678941	0.342744
TMEM74	1.11545	1.40463	1.25925	0.137169	0.33257
TMEM72	0.236954	0.319297	1.34751	0.10084	0.430291
TMEM71	5.90679	2.97336	0.50338	6.09841e-06	-0.990281
TMEM70	38.1497	34.8643	0.91388	0.0860018	-0.129923
TMEM69	63.2364	68.609	1.08496	0.0308876	0.117643
TMEM68	7.92521	9.67779	1.22114	4.50229e-08	0.288228
TMEM67	3.69806	3.51293	0.94994	0.571688	-0.0740922
TMEM65	3.36519	5.7288	1.70237	2.05154e-18	0.767544
TMEM64	6.15023	6.41865	1.04364	0.480017	0.0616283
TMEM63C	2.41639	6.70174	2.77345	6.79405e-24	1.47168
TMEM63B	26.0851	33.3052	1.27679	5.22755e-10	0.352522
TMEM63A	12.3288	20.5463	1.66652	1.36167e-05	0.736841
TMEM62	11.0714	13.7233	1.23952	9.39037e-13	0.309786
TMEM61	2.16191	1.34041	0.620011	0.00929223	-0.689634
TMEM60	113.542	95.5017	0.841116	6.45591e-06	-0.249624
TMEM59L	137.137	302.758	2.2077	2.35217e-22	1.14254
TMEM59	80.7923	80.6181	0.997844	0.948152	-0.00311391
TMEM54	169.433	175.002	1.03287	0.526177	0.0466569
TMEM53	11.8061	12.3246	1.04392	0.276173	0.0620091
TMEM52B	3.38827	3.16804	0.935003	0.480367	-0.0969573
TMEM52	1.97934	1.88235	0.951	0.743711	-0.0724827
TMEM51	23.9244	18.7229	0.782586	5.38861e-05	-0.35368
TMEM50B	33.1869	36.6905	1.10557	0.00946965	0.144794
TMEM50A	131.386	106.964	0.814123	6.45869e-08	-0.296681
TMEM47	24.6888	50.2343	2.0347	6.5438e-17	1.02481
TMEM45B	1.24753	1.70031	1.36295	0.0157918	0.446728
TMEM45A	15.0634	9.98082	0.662589	2.02025e-05	-0.593815
TMEM44	7.77105	7.88969	1.01527	0.800694	0.02186
TMEM43	46.7183	45.4434	0.97271	0.513294	-0.0399176
TMEM42	26.3122	30.4571	1.15753	0.000260476	0.211046
TMEM41B	14.7119	18.3624	1.24813	3.50409e-10	0.31977
TMEM41A	5.00777	5.58487	1.11524	0.000209029	0.157354
TMEM40	0.191952	0.151851	0.791089	0.158545	-0.338089
TMEM39B	19.6963	19.6243	0.996345	0.939858	-0.00528338
TMEM39A	9.35717	9.30374	0.99429	0.911085	-0.00826129
TMEM38B	8.22732	8.24366	1.00199	0.967918	0.00286268
TMEM38A	13.8102	22.489	1.62843	7.94332e-11	0.703479
TMEM37	9.14925	6.80737	0.744036	0.000777453	-0.426555
TMEM33	9.71951	13.0291	1.34051	1.33886e-12	0.422786
[truncated: 13,613 more rows]

## Sheet: Table S2
Table S2: Differentially regulated genes in FTO high vs low group in TCGA GBM dataset.
gene_id	FTO Low	FTO High	FC	T.TEST	log2FC
TSPAN6	54.5806	55.8157	1.02263	0.598596	0.0322829
TNMD	2.11156	0.454031	0.215022	0.0441853	-2.21744
DPM1	68.8996	64.9668	0.942919	0.0303096	-0.0847936
SCYL3	5.04073	6.47935	1.2854	1.8202e-28	0.362218
C1orf112	3.19936	3.3719	1.05393	0.265884	0.075777
FGR	12.7704	8.83689	0.691981	1.13545e-09	-0.531196
CFH	13.1064	6.91369	0.527506	0.00415863	-0.92274
FUCA2	34.9879	24.2849	0.694095	1.70696e-10	-0.526795
GCLC	21.6502	33.8998	1.56579	3.35577e-28	0.646895
NFYA	21.648	30.3917	1.4039	2.62014e-27	0.489441
STPG1	2.80137	2.82426	1.00817	0.923615	0.0117406
NIPAL3	20.1763	27.0142	1.33891	5.77457e-06	0.421059
LAS1L	15.4854	17.5904	1.13593	1.69488e-05	0.183875
ENPP4	23.4846	32.3874	1.37909	8.97506e-10	0.463719
SEMA3F	8.2721	3.71841	0.449512	2.48384e-06	-1.15357
CFTR	1.00145	1.45016	1.44805	0.00441866	0.534116
ANKIB1	57.0362	80.4335	1.41022	6.87002e-11	0.495919
CYP51A1	3.28921	4.85536	1.47615	2.21626e-13	0.561837
KRIT1	4.88471	4.52986	0.927356	0.379715	-0.108805
RAD52	11.1789	13.297	1.18948	2.47649e-05	0.250326
BAD	33.663	27.4656	0.815898	8.80861e-11	-0.293539
LAP3	118.779	108.607	0.914369	0.0718218	-0.129152
CD99	335.579	289.749	0.863431	0.0122686	-0.211847
HS3ST1	8.70696	10.9274	1.25501	0.00359255	0.327704
AOC1	0.138489	0.111302	0.80369	0.0531228	-0.315289
WNT16	1.74432	1.24273	0.712445	0.226027	-0.489149
HECW1	2.19341	5.0302	2.29332	1.18281e-20	1.19744
MAD1L1	0.173337	0.136615	0.788145	8.42623e-05	-0.343466
LASP1	77.0809	95.8443	1.24342	3.69625e-18	0.314319
SNX11	27.9471	25.9707	0.929282	0.00338031	-0.105812
TMEM176A	49.3961	25.8809	0.523946	3.05517e-10	-0.932509
M6PR	47.3217	55.465	1.17209	0.000177007	0.229078
KLHL13	10.7303	15.1276	1.4098	3.30623e-14	0.495495
CYP26B1	4.9387	8.51004	1.72313	0.00020084	0.785035
ICA1	7.35593	9.13877	1.24237	2.81115e-06	0.313091
DBNDD1	25.9479	25.3664	0.97759	0.730332	-0.0326985
ALS2	11.891	17.3095	1.45568	5.7961e-56	0.541693
CASP10	3.26941	2.79138	0.853786	0.000240625	-0.228053
CFLAR	7.95667	8.63442	1.08518	0.00818239	0.117934
TFPI	6.93211	6.20542	0.895171	0.267868	-0.159765
NDUFAF7	10.3449	10.5315	1.01803	0.444886	0.0257838
RBM5	29.4812	32.7248	1.11002	0.000664135	0.150587
MTMR7	3.21362	6.72287	2.09199	6.60408e-34	1.06488
SLC7A2	9.97671	16.9215	1.6961	1.14538e-08	0.762221
ARF5	193.515	169.557	0.876194	8.46738e-06	-0.190677
SARM1	4.68705	6.83599	1.45848	3.34304e-28	0.54447
POLDIP2	156.573	170.29	1.08761	1.79212e-06	0.121159
PLXND1	43.5385	35.2512	0.809656	4.15656e-05	-0.30462
AK2	33.72	26.8315	0.795714	7.63947e-08	-0.329679
CD38	22.2585	41.0054	1.84224	2.84558e-18	0.881459
FKBP4	55.2173	66.1273	1.19758	5.63333e-11	0.260126
KDM1A	62.7473	79.546	1.26772	4.74365e-05	0.342237
RBM6	49.6778	52.9141	1.06515	0.0899297	0.0910526
CAMKK1	11.2859	19.1982	1.70108	3.3369e-06	0.766453
RECQL	13.8236	19.2767	1.39448	9.6668e-09	0.479725
VPS50	11.0194	14.5994	1.32488	3.33113e-28	0.405862
HSPB6	23.5848	12.3845	0.525106	3.19203e-08	-0.929321
ARHGAP33	40.9964	50.0442	1.2207	1.62788e-07	0.287705
NDUFAB1	117.39	102.252	0.871049	5.68171e-07	-0.199174
PDK4	53.3314	75.8472	1.42219	4.04237e-07	0.508111
SLC22A16	0.11508	0.0936937	0.814158	0.0211774	-0.296619
ZMYND10	10.9986	8.47986	0.770994	0.208913	-0.375208
ABCB5	0.0288064	0.0135195	0.469324	0.000448423	-1.09134
ARX	6.55031	6.28246	0.959109	0.688302	-0.0602332
SLC25A13	26.698	27.4536	1.0283	0.445254	0.0402616
ST7	17.9322	18.9314	1.05572	0.266817	0.0782262
CDC27	25.7885	33.023	1.28053	1.64856e-33	0.356742
SLC4A1	0.206239	0.130607	0.633281	0.0179065	-0.659082
CALCR	0.18163	0.23573	1.29786	0.161629	0.376135
HCCS	24.8484	23.9291	0.963004	0.222427	-0.0543861
DVL2	30.9054	36.8787	1.19328	3.53568e-10	0.25493
PRSS22	0.0610578	0.0499112	0.817442	0.342241	-0.290812
UPF1	47.668	61.219	1.28428	3.83541e-28	0.360958
SKAP2	23.5144	21.7079	0.923172	0.360594	-0.115328
SLC25A5	449.505	402.602	0.895657	0.00145565	-0.158982
MCUB	22.6442	11.4541	0.505828	7.81238e-12	-0.98328
HOXA11	1.96143	1.49811	0.763787	0.207836	-0.388758
POLR2J	154.764	119.14	0.769814	1.43544e-13	-0.377419
DHX33	20.9909	29.5707	1.40874	1.29103e-41	0.494409
MEOX1	1.06831	0.0655078	0.0613191	0.0739227	-4.02752
THSD7A	7.51977	14.013	1.86349	2.34007e-21	0.898005
LIG3	6.60649	8.86369	1.34166	2.87309e-22	0.424023
RPAP3	14.554	17.8411	1.22585	1.12431e-13	0.293787
ACSM3	0.217969	0.201582	0.924821	0.219489	-0.112755
REXO5	6.11226	6.77068	1.10772	0.0618502	0.147595
CIAPIN1	56.8522	60.888	1.07099	0.00984456	0.0989431
SPPL2B	33.2681	30.5211	0.917428	0.0414329	-0.124333
FAM214B	21.544	21.3361	0.99035	0.697077	-0.0139895
COPZ2	32.3794	21.7625	0.672109	4.21395e-09	-0.573233
PRKAR2B	18.7204	26.4533	1.41307	2.48508e-10	0.498833
MSL3	10.856	11.4456	1.05431	0.0414912	0.0763049
CREBBP	24.2204	39.9826	1.65078	2.69758e-50	0.72315
TSPOAP1	20.4903	32.0936	1.56628	4.86431e-15	0.647345
MPO	0.604417	0.610673	1.01035	0.915424	0.014855
PON1	1.08203	1.74196	1.6099	4.95314e-07	0.68697
GCFC2	8.27917	10.3606	1.25141	4.24887e-15	0.323553
WDR54	29.914	28.1317	0.940419	0.0807179	-0.0886247
CROT	22.7108	22.0638	0.971511	0.611564	-0.0416979
ABCB4	1.62694	1.42142	0.87368	0.0560379	-0.194822
KMT2E	29.2655	45.0995	1.54104	4.97258e-48	0.623909
RHBDD2	310.725	284.854	0.916742	0.0295355	-0.125412
SOX8	444.418	621.927	1.39942	2.70788e-07	0.484828
IBTK	17.0938	23.8887	1.39751	2.09162e-38	0.482855
ZNF195	8.41411	10.6345	1.26389	1.25681e-13	0.337875
MYCBP2	12.1813	23.849	1.95784	8.72712e-51	0.96926
FBXL3	20.1433	24.4637	1.21448	1.57985e-19	0.280343
ITGAL	3.90545	3.1983	0.818933	0.0151159	-0.288183
PDK2	19.1391	26.4394	1.38143	4.11324e-42	0.466165
ITGA3	27.0667	18.2975	0.676016	0.00178336	-0.56487
ZFX	12.312	16.9842	1.37948	3.87083e-24	0.464121
LAMP2	109.608	123.72	1.12875	0.000263044	0.174722
ITGA2B	1.30202	1.30769	1.00436	0.940571	0.00626977
ASB4	0.82976	1.30006	1.56679	0.00148426	0.647812
GDE1	52.0931	60.71	1.16541	1.1471e-11	0.220843
REX1BD	36.0725	27.7507	0.769304	2.72093e-12	-0.378375
CRLF1	37.5352	51.6646	1.37643	0.0530943	0.460931
OSBPL7	13.573	15.1735	1.11792	0.000287011	0.160812
TMEM98	32.4378	33.9183	1.04564	0.372501	0.0643895
YBX2	0.704585	0.734614	1.04262	0.723995	0.0602124
KRT33A	0.192919	0.366649	1.90053	4.04954e-05	0.926405
MAP3K14	10.9626	11.0908	1.0117	0.781221	0.0167824
ABCC8	8.0065	13.2695	1.65734	1.44721e-06	0.728869
CACNG3	12.3315	25.6282	2.07828	7.35668e-06	1.05539
TMEM132A	87.8809	89.231	1.01536	0.706039	0.0219961
AP2B1	189.527	299.268	1.57903	3.79557e-80	0.659037
TAC1	13.7324	17.0115	1.23878	0.257451	0.308925
ZNF263	18.1176	20.5072	1.13189	8.40117e-07	0.178739
CX3CL1	60.38	77.5119	1.28373	8.81833e-10	0.360346
SPATA20	42.1864	39.0069	0.924632	0.058554	-0.113048
CACNA1G	4.83164	6.77306	1.40181	0.00903606	0.487294
TNFRSF12A	89.4605	38.7755	0.433437	3.53663e-12	-1.20611
DLX6	2.53759	2.16182	0.85192	0.556831	-0.23121
MAP3K9	2.32233	4.78127	2.05882	4.36072e-12	1.04182
RALA	80.6553	93.6031	1.16053	5.40948e-10	0.214787
BAIAP2L1	0.715474	0.54643	0.763731	0.0155786	-0.388863
KDM7A	8.80684	14.1332	1.60479	6.73094e-35	0.682388
ETV1	88.0914	151.025	1.71441	2.95861e-16	0.777713
AGK	11.7101	13.0939	1.11818	3.84359e-06	0.161148
ALDH3B1	8.45978	6.70164	0.792177	4.94605e-05	-0.336105
TTC22	0.0855028	0.104969	1.22767	0.0652876	0.295919
PHTF2	10.4386	11.0044	1.05421	0.13341	0.0761561
CCL26	2.02824	0.665995	0.328361	0.0132161	-1.60664
FARP2	6.75903	9.20025	1.36118	4.47619e-14	0.444856
USH1C	23.6031	35.2551	1.49366	0.000235891	0.578854
GGCT	33.2123	26.6273	0.801731	1.71077e-09	-0.318809
DBF4	10.1181	9.10787	0.900153	0.0913301	-0.151758
TBXA2R	5.11986	3.55229	0.693826	9.44983e-09	-0.527355
IFRD1	7.18964	5.58975	0.777472	1.21003e-11	-0.363137
LGALS14	0.038702	0.0217951	0.563153	0.0517501	-0.828402
COX10	6.08556	7.33852	1.20589	1.48135e-18	0.270099
GTF2IRD1	17.7382	19.5437	1.10179	0.000650312	0.13985
PAF1	105.706	116.418	1.10135	0.000186094	0.139267
VPS41	42.0567	55.7921	1.32659	5.47287e-38	0.407726
ARHGAP44	3.28543	6.26129	1.90578	6.89588e-12	0.93038
ELAC2	37.6227	43.4973	1.15614	1.55523e-15	0.209321
SCIN	11.4967	9.83957	0.855863	0.135034	-0.224548
ARSD	10.3426	8.02977	0.776377	0.000274352	-0.365172
PNPLA4	11.4913	9.93144	0.864256	0.0534762	-0.210469
MYH13	0.0165478	0.0185078	1.11844	0.52933	0.161494
ADIPOR2	76.0761	108.874	1.43111	1.6002e-18	0.517139
CDKL3	1.44785	1.59903	1.10442	0.000658825	0.143289
UPP2	1.42129	2.01177	1.41546	1.18545e-09	0.501267
PRSS21	0.252381	0.155903	0.61773	0.00652078	-0.694952
MARK4	26.1107	29.9688	1.14776	9.80122e-08	0.198817
PROM1	8.23501	7.07725	0.85941	0.146875	-0.218582
CCDC124	172.271	158.406	0.919513	0.00274457	-0.121058
CEACAM21	3.97612	3.27046	0.822525	0.00239096	-0.281869
PAFAH1B1	46.5476	72.0477	1.54783	5.42496e-76	0.630245
NOS2	11.3019	8.11538	0.718052	0.309533	-0.47784
DNAH9	3.31999	3.13854	0.945347	0.643657	-0.0810839
KIAA0100	37.9431	53.1036	1.39956	8.00423e-49	0.484974
SLC13A2	0.105127	0.00988851	0.0940626	0.314397	-3.41023
GAS7	58.1886	83.727	1.43889	8.76937e-09	0.524957
TRAPPC6A	62.2368	58.4012	0.938371	0.0513758	-0.0917703
MATK	6.33713	8.63778	1.36304	0.00208873	0.44683
CEACAM7	0.0268757	0.0724629	2.69623	0.248947	1.43094
CD79B	0.661596	0.354951	0.536507	0.000102006	-0.898332
SCN4A	0.20447	0.116634	0.570425	0.120083	-0.809892
ST7L	4.53387	4.89384	1.0794	0.00915565	0.110226
TKTL1	3.40925	4.0771	1.19589	0.558992	0.258088
PAX6	3.07206	4.48724	1.46066	6.61321e-10	0.546623
RPUSD1	32.6644	31.6642	0.969381	0.256086	-0.0448644
RHBDF1	16.603	15.7384	0.947924	0.452702	-0.077156
LUC7L	45.6337	44.2369	0.969392	0.418361	-0.0448482
CACNA2D2	3.96676	6.62447	1.66999	9.02534e-15	0.739843
BAIAP3	39.2263	48.8248	1.2447	0.00269219	0.315794
TSR3	125.85	122.757	0.975428	0.318752	-0.0358933
PIGQ	23.8042	23.5381	0.988818	0.686895	-0.0162232
CRAMP1	8.7522	10.6466	1.21645	6.89396e-12	0.282682
TEAD3	10.7841	6.39671	0.593164	1.84699e-07	-0.753497
SELE	0.904545	0.595047	0.657842	0.251367	-0.604188
DNAJC11	17.5855	23.9984	1.36467	4.37581e-33	0.448553
FMO3	1.88637	1.58985	0.842808	0.104803	-0.246724
MYLIP	17.8702	23.036	1.28907	2.07506e-11	0.366331
NOX1	2.05497	1.96921	0.958268	0.155148	-0.0614984
E2F2	3.82424	4.24116	1.10902	0.36563	0.149284
PSMB1	194.044	169.638	0.874225	0.00177558	-0.193924
SYN1	50.2877	75.2691	1.49677	4.03341e-05	0.581851
JARID2	16.7794	25.504	1.51996	1.13236e-36	0.604033
CDKL5	3.28085	7.16718	2.18455	3.10065e-17	1.12733
CAMK1G	6.84243	13.982	2.04343	6.9719e-07	1.03099
CDK11A	1.03402	0.867707	0.839155	7.31985e-05	-0.252991
NADK	34.662	36.026	1.03935	0.244087	0.0556843
TFAP2B	0.479732	0.527053	1.09864	0.792024	0.135722
TFAP2D	0.025412	0.0898336	3.53509	0.0292001	1.82174
DLEC1	2.27251	2.91154	1.2812	0.00797863	0.357491
CYTH3	29.8761	35.5445	1.18973	3.45545e-11	0.250633
ADAM22	24.8041	48.9731	1.9744	1.42738e-44	0.981411
SYPL1	118.273	116.548	0.985414	0.713788	-0.021198
CYB561	15.9271	15.4491	0.969986	0.587841	-0.0439645
SPAG9	72.9041	119.374	1.63741	3.07287e-59	0.711417
CELSR3	10.8792	18.8407	1.73182	2.61738e-14	0.792288
AASS	29.0187	36.8463	1.26975	3.08935e-08	0.34454
PLEKHG6	0.2457	0.202897	0.825789	0.210712	-0.276155
SS18L2	19.0648	16.9015	0.886529	7.65131e-07	-0.173761
MPND	17.3357	18.2693	1.05386	0.0533282	0.0756787
MGST1	33.2792	27.3495	0.821818	0.0035017	-0.283109
CRY1	25.6788	28.2015	1.09824	0.00704697	0.135193
PGLYRP1	0.543827	0.460206	0.846235	0.172339	-0.240869
NFIX	248.409	389.586	1.56833	1.21565e-38	0.649227
ST3GAL1	9.03422	9.3576	1.03579	0.48064	0.0507372
MMP25	3.10435	2.46944	0.795477	0.00984014	-0.330107
IL32	16.3105	8.40242	0.515154	4.65009e-12	-0.956924
PKD1	18.6008	23.6879	1.27349	1.42157e-08	0.348788
MAPK8IP2	51.0567	74.6319	1.46174	2.09986e-11	0.547691
MED24	54.4254	69.076	1.26919	5.63527e-23	0.343906
RHOBTB2	19.3642	24.8749	1.28458	7.53869e-11	0.361302
HEATR5B	14.154	23.02	1.62639	1.60941e-75	0.701673
SEC62	77.2689	103.106	1.33437	1.7214e-48	0.416164
RPS20	297.892	270.104	0.906715	0.00179978	-0.141278
CSDE1	220.243	275.074	1.24896	7.70987e-18	0.320728
UBE3C	25.6882	29.9464	1.16577	1.13588e-07	0.221278
REV3L	13.4746	22.8403	1.69506	4.31433e-25	0.761339
TENM1	4.59133	4.96186	1.0807	0.405912	0.111968
PAX7	0.620123	1.01706	1.6401	0.439926	0.713785
MASP2	1.87736	2.6199	1.39552	1.16993e-12	0.480806
IYD	0.00895894	0.00960977	1.07265	0.698652	0.101174
FAM76A	12.4851	13.1209	1.05093	0.137199	0.0716629
TRAF3IP3	1.30511	1.17416	0.899663	0.119242	-0.152543
POMT2	17.5219	21.4348	1.22331	2.16877e-13	0.290793
VTA1	25.3191	32.8702	1.29824	2.257e-28	0.376558
MLXIPL	7.6728	6.97247	0.908725	0.100746	-0.138084
BAZ1B	61.8783	83.0134	1.34156	5.10661e-22	0.423911
RANBP9	43.9081	49.6406	1.13056	1.73888e-05	0.177035
ETV7	2.93285	1.93728	0.660544	0.00410064	-0.598272
SPRTN	7.22806	9.10349	1.25947	2.18062e-21	0.332812
EEF1AKNMT	37.8701	46.0515	1.21604	2.55103e-22	0.282186
DYRK4	10.3147	9.3036	0.901973	0.00818387	-0.148844
ZNF207	24.7075	27.5809	1.1163	1.99069e-06	0.15872
UQCRC1	193.842	181.287	0.935232	0.00429403	-0.0966034
STARD3NL	64.4679	58.8794	0.913314	0.00911896	-0.130816
CD9	146.862	130.335	0.887464	0.0110044	-0.172239
HHATL	21.1906	18.5649	0.876093	0.122757	-0.190845
NCAPD2	34.2469	43.1984	1.26138	7.70942e-05	0.335007
IFFO1	34.6236	31.4658	0.908795	0.00278316	-0.137973
GIPR	1.09394	1.22867	1.12316	0.193907	0.167566
PHF7	4.04541	5.21883	1.29006	3.80367e-14	0.367442
SEMA3G	9.47026	10.0941	1.06588	0.328159	0.0920392
NISCH	58.8206	77.5047	1.31764	1.83901e-30	0.397961
STAB1	41.7688	25.6486	0.614061	2.16622e-08	-0.703547
FUZ	28.8181	28.6685	0.99481	0.860618	-0.00750719
SLC6A13	2.16334	2.48361	1.14804	0.107241	0.199179
IDS	4.77228	8.39283	1.75866	3.70913e-17	0.814479
PRSS3	4.45538	5.94245	1.33377	0.00529159	0.41551
ZNF200	4.43342	4.77984	1.07814	0.00699233	0.10854
CD4	56.0358	44.6545	0.796893	0.000316783	-0.327542
LRRC23	29.2031	28.629	0.980344	0.733143	-0.0286401
BTK	8.60203	7.64071	0.888245	0.0414832	-0.17097
HFE	4.83264	3.05453	0.632062	1.92508e-08	-0.661861
SCMH1	19.8892	20.753	1.04343	0.192212	0.0613325
FYN	156.684	212.955	1.35914	8.86434e-25	0.442694
HIVEP2	11.9056	20.6582	1.73516	5.94214e-33	0.795068
FMO1	0.673808	0.273543	0.405965	0.0679574	-1.30057
ELOA	28.8324	34.3247	1.19049	2.51174e-10	0.251556
LYPLA2	65.5573	56.7581	0.865778	4.38451e-05	-0.207931
CLCN6	26.7438	39.9972	1.49556	3.15285e-55	0.58069
MRC2	71.1013	45.5471	0.640594	6.03783e-07	-0.642518
SLC6A7	2.9474	6.70642	2.27536	6.49154e-06	1.1861
TSPAN9	18.0468	15.3984	0.853249	0.0370817	-0.228962
BTBD7	8.36112	12.1958	1.45863	2.53134e-38	0.544611
APBA3	10.8534	9.53362	0.878398	3.5882e-05	-0.187054
MKS1	5.72277	6.20549	1.08435	0.00444418	0.116833
ABHD5	16.4932	18.9438	1.14858	4.95184e-08	0.199857
ANOS1	36.6476	61.9609	1.69072	6.327e-17	0.75764
AKAP8L	27.3269	30.5429	1.11768	4.60533e-05	0.160512
MBTD1	12.2146	18.4665	1.51184	1.21447e-28	0.596305
UTP18	48.1765	50.2958	1.04399	0.0864874	0.062109
RNF216	41.828	51.7536	1.2373	1.57866e-16	0.307192
TTC19	37.0397	46.7956	1.26339	9.50497e-34	0.337303
PTBP1	75.1846	76.6313	1.01924	0.621956	0.0274966
DPF1	19.5125	23.1324	1.18552	0.00010767	0.24552
SYT7	14.9531	26.9864	1.80473	3.84639e-07	0.851784
LARS2	11.1407	14.6737	1.31712	5.3284e-28	0.397384
PIK3C2A	24.4839	39.2694	1.60389	9.12077e-33	0.681572
PLAUR	16.585	6.91568	0.416984	3.49987e-10	-1.26194
ANLN	41.3791	52.4634	1.26787	0.00345314	0.34241
WIZ	25.7085	30.6213	1.19109	3.95133e-09	0.252288
RABGAP1	46.4648	74.0012	1.59263	1.65214e-67	0.671412
DCN	40.4561	18.9884	0.469359	5.39562e-05	-1.09124
QPCTL	14.095	10.1711	0.721613	2.766e-13	-0.470704
PPP5C	34.2074	36.9044	1.07884	0.0169822	0.109483
CEP68	17.6905	29.8266	1.68602	4.30123e-72	0.753624
MAP4K3	21.2505	28.8051	1.3555	1.4609e-37	0.438827
ZBTB32	0.424483	0.59634	1.40486	1.44661e-08	0.490429
TYROBP	321.456	187.715	0.583951	5.49538e-14	-0.776082
TMEM159	12.2126	8.98851	0.736004	3.63035e-06	-0.442214
GABRA3	18.0852	34.4131	1.90284	3.48928e-17	0.928151
BRCA1	5.04326	6.14767	1.21899	0.000792573	0.285683
ERCC1	37.4457	35.042	0.935808	0.0231204	-0.0957161
CD22	4.18354	3.60605	0.861961	0.268033	-0.214306
SEMA3B	43.1488	36.7076	0.850722	0.0168252	-0.23324
MBTPS2	11.2946	16.1209	1.42731	5.40178e-28	0.513297
PRICKLE3	3.22654	1.95394	0.605582	8.67623e-11	-0.723605
LTF	288.201	77.235	0.26799	0.000208143	-1.89975
EXTL3	31.7617	36.8839	1.16127	0.000237805	0.215704
NR1H4	0.434286	0.771984	1.77759	0.000821436	0.829926
ELOVL5	130.639	159.315	1.2195	2.08818e-09	0.286292
ALOX5	19.6263	13.6271	0.69433	2.99182e-06	-0.526306
KDM5D	10.0317	11.2861	1.12505	0.143273	0.169984
CALCOCO1	42.9404	59.0265	1.37462	6.56225e-37	0.459029
UBR7	58.2084	68.4964	1.17674	3.58734e-10	0.2348
MAP4K5	22.9529	31.7767	1.38444	1.07882e-18	0.469298
EHD3	34.3834	63.0592	1.834	1.10244e-24	0.874994
PSMC4	128.329	124.504	0.970199	0.304469	-0.0436476
MAN2B2	21.7032	25.2775	1.16469	4.92406e-08	0.219946
SLC7A14	7.9882	16.937	2.12025	3.98061e-17	1.08424
CLDN11	58.4799	50.4609	0.862876	0.182236	-0.212775
SLC25A39	90.4617	73.9195	0.817135	4.64503e-13	-0.291353
MVP	48.0767	35.3204	0.734667	7.58828e-08	-0.444837
NUB1	40.2072	46.5794	1.15849	2.79897e-10	0.212241
PGM3	19.3024	24.7978	1.2847	3.73194e-17	0.361437
RWDD2A	15.2707	19.4281	1.27225	6.06296e-25	0.347378
CLK1	54.2442	57.2529	1.05547	0.142791	0.0778792
POLR3B	9.2553	13.2259	1.42901	2.42378e-46	0.515019
ANGEL1	20.8632	28.636	1.37256	2.80482e-18	0.456872
RNF14	40.5618	40.2388	0.992037	0.757776	-0.0115349
DNASE1L1	4.93069	4.39411	0.891176	0.00362884	-0.166218
DDX11	8.19389	8.70178	1.06198	0.29805	0.0867626
HEBP1	26.3991	21.8684	0.828375	1.54144e-05	-0.271644
GPRC5A	3.27322	1.31675	0.402278	4.53649e-06	-1.31374
MAMLD1	20.4878	28.3078	1.38169	1.11345e-17	0.466436
CD6	0.990859	0.676522	0.682763	0.000163722	-0.550543
TACC3	19.6642	11.9548	0.607947	0.167195	-0.717982
UFL1	27.456	37.9421	1.38192	6.65766e-32	0.466678
POLA2	3.22699	2.42946	0.752857	9.9351e-08	-0.409553
ZC3H3	25.5958	30.1679	1.17863	5.09383e-09	0.237108
CAPN1	52.2651	55.6419	1.06461	0.0128967	0.0903216
ACP3	1.01497	0.715499	0.704944	0.00414667	-0.50442
MDH1	101.968	121.14	1.18802	1.23431e-05	0.24856
SLC30A9	42.3233	57.8633	1.36717	2.35656e-59	0.451196
MTMR11	14.7949	11.5607	0.781399	0.000201565	-0.355869
COX15	19.5484	24.8168	1.26951	1.52781e-27	0.344271
CCDC88C	3.35696	4.60075	1.37051	9.07708e-07	0.454712
YAF2	11.2172	13.637	1.21572	1.60854e-12	0.28181
ZMYND11	77.0417	126.884	1.64695	9.05234e-49	0.719793
WAS	28.4885	22.7785	0.79957	3.02702e-05	-0.322704
DPEP1	6.60209	4.06673	0.615977	0.00198942	-0.699052
BID	52.6153	62.0989	1.18024	7.39009e-07	0.239085
MATR3	0.803684	1.03974	1.29372	2.42686e-07	0.371522
NPC1L1	0.233714	0.181015	0.774517	0.0698842	-0.368631
XYLT2	18.5914	19.4854	1.04809	0.0360329	0.0677557
RGPD5	0.0197162	0.0139658	0.708342	0.000571107	-0.497483
STMN4	92.7114	112.31	1.2114	0.000838923	0.276674
NUDCD3	59.1762	75.0475	1.2682	4.30963e-25	0.342787
ISL1	0.144332	0.12297	0.851994	0.836462	-0.231084
CHDH	16.1058	24.3219	1.51013	5.89696e-24	0.594672
IL20RA	1.99539	2.22264	1.11389	0.460216	0.155603
CLCA1	0.0142492	0.0170267	1.19493	0.428371	0.256924
CLCA4	2.34002	2.72391	1.16405	0.175156	0.219153
GLT8D1	60.0507	60.5193	1.0078	0.746354	0.0112135
ATP2C1	43.372	58.5404	1.34973	3.741e-45	0.432667
IGF1	0.29898	0.292288	0.977617	0.802856	-0.0326583
SLC38A5	64.4316	59.8075	0.928232	0.141157	-0.107442
RALBP1	33.3457	41.6552	1.24919	4.08436e-12	0.320997
RUFY3	65.6468	97.9645	1.4923	1.54026e-44	0.577533
CNTN1	94.4968	209.372	2.21565	1.58109e-40	1.14773
SLC11A1	19.9655	9.76511	0.489099	2.22088e-09	-1.0318
WWTR1	46.3921	39.2021	0.845018	0.0357921	-0.242946
AGPS	17.3395	22.8966	1.32049	7.70616e-33	0.401076
CXorf56	30.8717	32.4318	1.05053	0.00949174	0.0711241
ATP1A2	458.383	730.005	1.59257	3.92874e-12	0.671353
TTC27	14.5195	15.9804	1.10062	0.000276746	0.138315
ZNF582	4.06699	4.37279	1.07519	0.0290803	0.104595
VSIG2	1.89712	2.04142	1.07606	0.327162	0.105759
PHLDB1	21.7461	30.9163	1.42169	6.46159e-17	0.507611
MARCO	9.96897	1.87823	0.188407	0.0005313	-2.40807
CYP24A1	0.714036	0.47344	0.663047	0.487143	-0.592816
PRDM11	4.56773	7.28897	1.59575	2.376e-34	0.674237
SYT13	12.2311	25.9893	2.12485	6.24157e-09	1.08736
SNAI2	8.71283	4.96788	0.57018	0.00164581	-0.810511
CD74	1116.28	698.967	0.626157	3.97267e-08	-0.675404
HGF	3.08723	2.527	0.818533	0.164845	-0.288888
ZRANB1	7.94314	14.4491	1.81907	4.65287e-73	0.8632
NCDN	96.102	162.068	1.68642	6.86613e-08	0.753965
ADGRA2	9.61279	7.93407	0.825366	0.0374298	-0.276894
ZFP64	8.95378	11.1571	1.24607	1.40619e-18	0.31739
MNAT1	10.297	11.4092	1.10801	0.0433929	0.147967
SAMD4A	19.4382	26.3899	1.35763	7.96021e-08	0.441095
RUNX3	3.59584	2.7969	0.777816	0.00232832	-0.3625
MRE11	8.8171	11.4517	1.29881	3.59705e-22	0.377189
PLEKHB1	363.09	454.405	1.25149	6.01666e-06	0.323652
SERPINB1	34.2672	22.2549	0.64945	7.2411e-12	-0.622709
CYP3A43	0.267022	0.323692	1.21223	0.00794372	0.27766
SLC7A9	0.7195	0.593726	0.825192	0.00753755	-0.277198
SPAST	14.6274	20.5721	1.40641	5.0496e-42	0.492014
NRXN3	3.81171	8.29423	2.17598	5.55077e-14	1.12167
OSBPL5	14.9653	16.5204	1.10391	0.0116381	0.142625
AQR	11.5644	17.1219	1.48058	1.3004e-51	0.56616
CPS1	4.51711	8.02524	1.77663	2.26562e-10	0.829143
C8B	0.0149494	0.0119141	0.796958	0.278379	-0.327424
FHL1	220.363	296.288	1.34455	8.94275e-20	0.427121
RTF2	92.6485	101.228	1.0926	7.8254e-09	0.127765
GABRA1	5.96331	16.4677	2.7615	6.10679e-10	1.46545
NLRP2	0.838636	0.946196	1.12826	0.345326	0.174094
SLC45A4	5.50264	7.95825	1.44626	6.82712e-16	0.532326
RNF10	87.9792	92.7659	1.05441	0.00232247	0.0764329
ZNF839	4.07693	5.34791	1.31175	1.94391e-26	0.39149
ZDHHC6	26.0968	28.6021	1.096	5.38183e-06	0.13225
GRAMD1B	11.6297	21.4594	1.84522	8.09019e-30	0.883792
RNH1	73.9719	73.434	0.992728	0.775852	-0.0105296
NDUFS1	29.695	42.0617	1.41646	3.05168e-57	0.502287
RB1CC1	30.2262	48.1851	1.59415	3.50534e-64	0.672787
ERP44	34.8591	34.2153	0.981531	0.582104	-0.0268935
ALAS1	64.8377	70.6618	1.08983	0.000242228	0.124097
BIRC3	4.03148	2.09475	0.519598	5.62934e-07	-0.944533
AKAP11	31.5049	60.1509	1.90925	3.04689e-68	0.933009
GLRX2	12.6659	13.5204	1.06746	0.000211011	0.0941848
SNAPC1	11.2086	10.4259	0.930171	0.275605	-0.104432
DERA	44.3524	48.3092	1.08921	0.00467062	0.123285
STRAP	218.214	250.776	1.14922	6.36675e-11	0.200654
ABCC2	0.335598	0.364473	1.08604	0.173469	0.119076
DEF6	17.2958	13.5704	0.784603	1.00776e-05	-0.349966
PLEKHO1	38.7649	33.2541	0.85784	5.74132e-06	-0.221219
GCLM	13.5042	12.2174	0.904709	0.0708007	-0.144474
UBR2	15.6505	22.0756	1.41054	3.85734e-49	0.496244
EHD2	66.6868	46.2462	0.693483	9.32314e-08	-0.528067
DEPDC1	2.92904	1.90832	0.651515	0.00038691	-0.618129
CCDC28A	44.7215	45.5851	1.01931	0.532726	0.0275945
RRAGD	51.7869	67.6294	1.30592	3.50292e-13	0.385064
HSF2	28.3676	37.4395	1.3198	1.97787e-23	0.400317
PHF20	22.7238	33.753	1.48536	3.48483e-64	0.570811
HSD17B6	13.6639	16.702	1.22234	0.027977	0.289648
NR1H3	16.1477	14.2334	0.881454	2.60761e-05	-0.182044
TYMP	24.2233	11.9782	0.49449	5.76001e-11	-1.01599
NCAPH2	49.6175	49.6553	1.00076	0.978542	0.00109823
TOMM34	66.0332	71.0582	1.0761	0.0119671	0.105809
SEC63	36.8248	49.3234	1.33941	5.83152e-36	0.421595
KPNA6	28.0763	37.1115	1.32181	7.66058e-25	0.402513
VIM	666.818	402.351	0.603389	7.47648e-10	-0.728839
RTEL1-TNFRSF6B	0.783185	0.935434	1.1944	0.00266871	0.256284
FAS	7.8363	4.9924	0.637087	1.8939e-07	-0.650438
RNASET2	10.3883	7.62515	0.734013	2.98779e-10	-0.446123
CD44	139.09	96.8597	0.696382	1.25937e-05	-0.52205
KCNG1	4.185	3.7265	0.890443	0.557676	-0.167405
AGPAT4	12.3579	16.2551	1.31536	1.96663e-12	0.395456
SLAMF7	0.998189	0.512608	0.513538	1.8071e-05	-0.961456
BTN3A1	22.7251	24.2729	1.06811	0.236168	0.0950588
MIPEP	12.8749	13.1262	1.01952	0.587815	0.027885
PRKCH	4.1754	4.32175	1.03505	0.339182	0.0496983
INSRR	0.774041	0.539582	0.697098	0.0295682	-0.520568
IFNGR1	113.34	120.813	1.06593	0.0560494	0.0921177
B4GALT7	22.5517	20.8841	0.926053	0.000801828	-0.110833
SH2D2A	1.52688	0.558766	0.365953	1.82512e-11	-1.45027
VRK2	3.43951	3.03915	0.883598	0.0722284	-0.178537
TNFRSF1B	45.94	36.8273	0.80164	0.000470036	-0.318974
VEZT	18.363	22.8194	1.24268	4.68172e-23	0.313455
POU2F2	5.47932	5.4336	0.991656	0.879549	-0.0120886
BRD9	15.8092	18.5437	1.17297	8.07364e-15	0.230161
SNX1	48.4264	63.5446	1.31219	1.66042e-09	0.391976
TBPL1	10.2559	12.5577	1.22444	4.11308e-12	0.292119
ARNTL2	4.99487	4.30297	0.861478	0.0543398	-0.215114
BCLAF1	38.7274	56.5005	1.45893	1.35455e-58	0.54491
SLC39A9	38.5149	50.3425	1.30709	1.42926e-27	0.386358
ANK1	3.62058	6.22443	1.71918	1.341e-13	0.781722
IBSP	22.7121	6.22598	0.274125	3.24828e-06	-1.86709
TFB1M	5.56848	5.66365	1.01709	0.647825	0.0244467
RABEP1	30.1918	46.3201	1.53419	5.1903e-78	0.61748
HMGB3	40.6492	47.8502	1.17715	0.000145308	0.2353
NUP160	19.3288	23.6381	1.22294	6.00272e-09	0.290359
BAK1	21.2209	16.7405	0.788869	4.63098e-12	-0.342143
MUSK	0.109504	0.17093	1.56095	0.490431	0.64242
IKZF2	2.29912	3.5505	1.54429	5.34548e-26	0.626942
GRN	219.652	162.461	0.73963	3.48197e-11	-0.435124
FAM13B	14.857	20.7379	1.39584	4.60818e-24	0.481131
ARHGAP31	34.9072	62.8179	1.79957	1.7378e-34	0.847649
CENPQ	23.6636	26.1865	1.10662	0.00320205	0.146154
SARS1	157.05	164.7	1.04871	0.0300067	0.0686205
RANBP3	38.0538	44.3662	1.16588	4.03734e-16	0.221421
ARID4A	13.0431	21.4944	1.64796	2.03529e-55	0.72068
EIPR1	24.4774	29.0842	1.1882	1.48656e-14	0.248783
PNPLA6	46.5015	48.8984	1.05154	0.0258423	0.07251
IFT88	10.1205	13.0875	1.29317	5.5268e-18	0.370908
ALG1	9.10743	8.91494	0.978865	0.53422	-0.030818
ZCCHC8	7.76645	8.20416	1.05636	0.04349	0.0791008
ABCF2	19.7003	19.6795	0.998946	0.962567	-0.00152192
CHPF2	41.5309	36.6523	0.88253	0.00720378	-0.180283
LRRC7	0.883135	1.66813	1.88888	1.79012e-10	0.91753
FUT8	18.992	21.6658	1.14078	0.000403659	0.190026
UBA6	12.6113	15.3821	1.21971	3.27049e-15	0.286542
GAB2	48.5198	67.6679	1.39465	3.30289e-28	0.479899
ATP6V0A1	54.3128	74.8255	1.37768	2.27144e-26	0.46224
PIAS1	9.14224	14.8274	1.62186	1.94426e-71	0.697648
SLC4A7	8.27967	8.50781	1.02755	0.607914	0.0392156
APBA2	78.3516	109.474	1.39722	6.92894e-27	0.482558
MAP2K3	21.4352	16.481	0.768877	3.32285e-07	-0.379174
EFCAB1	1.40532	2.10681	1.49917	0.258135	0.584162
TMSB10	4860.62	2369.67	0.487526	8.06149e-23	-1.03645
ASTE1	7.76339	8.5009	1.095	0.000613135	0.13093
RNF19A	59.2068	82.0206	1.38532	1.34787e-10	0.470222
PEX3	14.3545	16.6702	1.16133	1.1314e-09	0.215773
GABARAPL2	232.501	271.614	1.16823	2.8845e-11	0.224324
MYOC	0.12452	0.555886	4.46424	0.294908	2.15841
SH3YL1	10.47	13.7133	1.30977	9.40046e-27	0.389312
FAM136A	27.8753	25.9917	0.932425	0.0286134	-0.100941
VCL	25.06	28.5733	1.14019	0.0298592	0.189277
DEPDC1B	4.14646	3.62544	0.874346	0.18022	-0.193723
DAPK2	1.77994	2.00586	1.12692	0.0157631	0.172389
NSMAF	19.9828	22.1946	1.11069	5.39794e-05	0.151454
ADSS2	28.5248	32.2267	1.12978	0.049187	0.176041
STAP1	0.416123	0.241012	0.579185	0.0266786	-0.787905
TIMP2	298.057	329.271	1.10472	0.00519094	0.143685
RFC1	30.7535	43.8823	1.42691	6.16309e-47	0.512889
TBC1D23	24.6694	28.9417	1.17318	2.76525e-10	0.230425
CUL3	15.4294	21.6451	1.40285	9.0271e-53	0.488361
MYOM2	6.16761	7.70423	1.24914	1.34165e-06	0.320938
OTC	0.382963	0.573264	1.49692	8.77935e-10	0.581996
CYP46A1	8.83648	12.631	1.42942	1.32643e-07	0.515425
ZZZ3	13.196	17.3076	1.31158	6.43435e-20	0.391305
SLC18A1	0.831304	0.709866	0.853919	0.387714	-0.227828
USP2	27.5799	34.2837	1.24307	2.47187e-05	0.313905
CASR	0.0156131	0.0181739	1.16401	0.398407	0.219104
TUBG2	73.2347	81.976	1.11936	6.07974e-05	0.162673
RPL26L1	61.6334	52.2041	0.847009	1.63646e-06	-0.23955
FLT4	5.16309	4.643	0.899268	0.170961	-0.153177
NSUN2	27.3558	30.991	1.13288	1.43809e-06	0.180001
FBXO42	13.9742	16.8807	1.20798	3.702e-12	0.272602
MFAP3	5.7484	8.98955	1.56384	8.05716e-30	0.645089
MRI1	10.4196	10.0259	0.962217	0.35494	-0.0555663
METTL1	46.7068	30.0957	0.644355	0.072583	-0.634073
HOXC8	1.33428	1.23457	0.925267	0.775848	-0.112058
AGA	27.2613	26.7598	0.981601	0.622211	-0.026791
PI4K2B	11.0452	11.1317	1.00783	0.93795	0.0112517
BOD1L1	11.2323	19.1336	1.70345	1.03705e-61	0.768457
MAT2B	40.6283	46.2665	1.13877	2.9894e-06	0.187482
TLL1	0.725756	1.18928	1.63868	0.00295312	0.712531
EDC4	20.6874	30.0448	1.45232	2.76115e-38	0.538363
TRIO	32.2939	42.3683	1.31196	4.21793e-06	0.391724
VCAN	68.0835	122.09	1.79324	2.4736e-25	0.842572
CLEC16A	13.9265	20.1022	1.44345	4.40385e-34	0.529521
MSR1	22.0694	10.6759	0.483743	5.87888e-11	-1.04769
CDH1	3.03888	4.66545	1.53525	4.29401e-05	0.618476
MTREX	23.8666	33.3874	1.39892	4.11189e-46	0.484311
DNAH5	0.74621	1.08073	1.44829	0.0144845	0.534352
ZFYVE16	9.09285	13.7947	1.5171	6.01556e-25	0.601312
RIPOR1	31.1985	34.0693	1.09202	8.57144e-06	0.126997
C6	0.535453	0.385676	0.720281	0.463982	-0.473369
RAI14	12.0824	11.0059	0.910901	0.0965644	-0.134634
SOX30	0.155551	0.170951	1.099	0.27016	0.136196
PNKP	18.0217	15.099	0.837824	1.76637e-06	-0.25528
BEST2	0.127565	0.131647	1.032	0.736475	0.0454394
PHLPP2	5.27719	9.32812	1.76763	1.5065e-60	0.821817
SPDL1	9.33746	11.0157	1.17973	2.2173e-06	0.238462
STAU2	14.5677	20.2987	1.39341	3.47901e-31	0.478618
SLC66A1	27.4685	24.8635	0.905163	0.000636537	-0.143751
CTNS	18.6067	18.7892	1.00981	0.703425	0.0140846
RTN4R	12.0827	16.7728	1.38817	3.15891e-05	0.473184
PHF23	56.8785	62.0909	1.09164	1.39335e-05	0.126499
CDH10	25.0105	45.2855	1.81066	4.56877e-39	0.856515
INPP4A	12.3427	18.4855	1.49768	3.58191e-35	0.582732
RAB27B	4.97097	9.54104	1.91935	6.21117e-19	0.94062
PSMA4	40.2149	36.4927	0.907442	0.000853488	-0.140123
MYO16	6.70372	12.2671	1.82989	8.55051e-11	0.871756
LSG1	29.9453	34.6515	1.15716	1.71854e-08	0.210587
PARP3	40.3616	43.9636	1.08924	0.00796269	0.123325
TNC	158.236	122.316	0.772997	0.00873725	-0.371466
THAP3	15.9833	15.6275	0.977735	0.42808	-0.0324844
RIPOR3	4.17358	2.88692	0.691712	0.000331182	-0.531756
TDP1	7.26379	8.09469	1.11439	0.00211991	0.156252
AIFM2	7.45429	6.76459	0.907477	0.00318627	-0.140068
C2orf83	0.11387	0.105178	0.923668	0.267621	-0.114554
SPATA7	5.67153	6.22812	1.09814	0.000647066	0.135059
MED17	1.02793	1.1164	1.08606	0.000638896	0.119109
RETSAT	54.7372	64.9454	1.1865	4.4624e-09	0.246708
CAPG	135.093	73.8244	0.546469	2.09422e-15	-0.871789
AP2S1	168.377	118.255	0.702324	6.20207e-17	-0.509791
USH2A	0.0773207	0.0837509	1.08316	0.438094	0.11525
ZPBP	0.0171229	0.030106	1.75823	0.0109749	0.814125
TG	0.548106	0.816031	1.48882	0.00720384	0.574168
ADAM28	7.53039	7.28766	0.967768	0.725383	-0.0472675
BARX2	0.492429	0.596405	1.21115	0.244281	0.276378
DCUN1D1	14.2633	19.0837	1.33796	1.88614e-36	0.42003
JADE2	14.0845	19.8043	1.4061	7.53622e-18	0.491704
ZIC2	14.0844	12.8546	0.912686	0.193581	-0.131809
LCP2	12.9446	9.90292	0.765025	2.7263e-05	-0.38642
TRIT1	8.96888	9.73254	1.08515	0.0188569	0.117888
ADRB1	4.59433	5.65951	1.23185	0.00270302	0.300821
GUCA2B	0.0114265	0.00944282	0.826394	0.471444	-0.275099
CUL7	11.1716	9.82339	0.879319	0.0216482	-0.185542
CTNNA1	128.221	138.233	1.07808	0.0146787	0.10847
PHKA2	5.70905	6.53614	1.14487	0.00184226	0.195189
CNTLN	3.3599	4.19732	1.24924	9.79033e-07	0.32105
EPHA3	5.90371	5.23217	0.886252	0.279596	-0.174212
HSPA5	413.146	374.746	0.907056	0.0237592	-0.140737
DSG2	1.90605	1.44926	0.760349	0.255997	-0.395267
GEMIN8	25.3919	28.3559	1.11673	8.7961e-06	0.15928
OFD1	17.8031	19.857	1.11536	0.00152075	0.157515
GPM6B	726.543	1116.47	1.53669	5.53571e-43	0.619831
MAGEC2	0.577802	0.125024	0.216379	0.262417	-2.20837
PREX2	10.647	16.4997	1.54971	3.5705e-17	0.632
WDR37	17.8491	27.3619	1.53296	5.59501e-40	0.616317
YTHDC2	9.81162	12.77	1.30152	4.71287e-22	0.380196
CTPS2	18.6392	23.4508	1.25814	1.14338e-16	0.331294
ATP6V1H	44.7023	56.574	1.26557	8.04437e-14	0.33979
POLR2B	44.3008	63.5282	1.43402	1.07556e-21	0.520065
FAM214A	11.412	18.1217	1.58794	3.87847e-33	0.667159
ARAP2	15.4188	23.7798	1.54226	5.88321e-21	0.625048
TPR	29.2315	44.9556	1.53791	1.07602e-44	0.620974
CP	17.8892	16.5427	0.924735	0.649682	-0.112888
KATNIP	11.953	16.2066	1.35586	1.45613e-16	0.439211
DTNBP1	23.3225	23.4569	1.00576	0.834577	0.00829128
XK	1.87596	3.09307	1.64879	2.71564e-06	0.721407
ANO2	0.71736	0.792838	1.10522	0.080555	0.144329
C12orf4	16.6979	19.4011	1.16189	0.000555849	0.21647
SCML1	7.72985	7.48507	0.968334	0.618131	-0.046423
WWC3	17.7599	21.3938	1.20461	3.96614e-09	0.268571
ARHGAP6	4.2366	5.34135	1.26076	5.71922e-05	0.334298
FAM184B	2.31602	4.15722	1.79498	5.89759e-05	0.843969
MAP4	155.3	195.304	1.25759	7.77997e-16	0.330662
GOPC	30.7176	41.1684	1.34022	1.76813e-26	0.422473
ROS1	0.209344	0.155352	0.742089	0.476205	-0.430336
USP28	11.5346	13.8886	1.20409	4.07734e-09	0.267939
HDAC9	5.48548	7.5217	1.3712	2.36942e-09	0.45544
TSPAN17	26.7745	24.56	0.91729	0.00773235	-0.124551
NOP16	14.8727	13.2696	0.892211	0.000132348	-0.164543
CC2D2A	8.28757	11.5916	1.39867	7.10178e-30	0.484057
RRM2B	32.5891	40.1271	1.23131	7.71156e-10	0.30019
ZNF800	10.9455	14.2891	1.30548	2.52595e-20	0.384577
TNFRSF17	0.272208	0.2049	0.752733	0.058007	-0.409791
SNX29	11.7007	18.4729	1.57878	2.20241e-58	0.658807
LMO3	30.0719	43.2758	1.43908	3.51054e-10	0.525145
MRPS10	56.699	58.5295	1.03229	0.205081	0.0458414
GUCA1A	0.0284193	0.0338037	1.18947	0.0513498	0.250313
RSF1	14.8466	25.8916	1.74394	2.4151e-61	0.802348
VPS13D	18.6573	37.045	1.98555	8.50851e-38	0.989538
CELF2	37.6606	65.5073	1.73941	1.32724e-63	0.798599
FAM120A	58.3313	69.6727	1.19443	4.44324e-12	0.256325
R3HDM1	18.4399	26.9326	1.46056	3.67524e-23	0.546524
COL9A2	48.051	49.494	1.03003	0.645168	0.0426875
KITLG	14.9109	21.1622	1.41924	7.09092e-11	0.505121
ERCC8	3.57315	4.26925	1.19482	1.10036e-13	0.256789
ADAMTS6	3.45839	5.12847	1.48291	7.61903e-09	0.568427
H6PD	25.6803	28.0311	1.09154	0.0401018	0.126366
VAMP3	143.853	140.967	0.979938	0.537087	-0.0292377
PER3	11.9413	19.3157	1.61755	5.72078e-22	0.693811
UTS2	0.188542	0.10717	0.568412	0.0988305	-0.814991
TNFRSF9	0.284275	0.139303	0.490028	3.58448e-05	-1.02906
EPN3	0.472239	0.730138	1.54612	0.000217781	0.628652
LTBP1	22.6727	22.2015	0.979215	0.798713	-0.0303027
RCN1	36.68	30.2883	0.825742	1.44534e-07	-0.276236
ELN	68.2133	55.3354	0.811212	0.0261795	-0.301849
RFC2	63.3138	51.4515	0.812642	3.54285e-05	-0.299309
ARID1B	5.12528	7.94778	1.5507	1.56257e-54	0.63292
CLPTM1L	42.3647	41.1862	0.972182	0.303302	-0.0407022
NEDD4L	3.52152	4.44914	1.26341	4.42654e-05	0.337326
FOXP3	1.07679	1.02136	0.948518	0.384531	-0.0762526
PPP1R3F	15.5883	20.0409	1.28564	2.86649e-10	0.362489
HEXB	44.665	31.6298	0.708155	5.17485e-10	-0.497862
PTCD2	4.25794	5.72026	1.34343	1.32682e-46	0.425925
NEXMIF	2.80483	5.4116	1.92938	2.21036e-24	0.948141
JKAMP	30.3162	35.3014	1.16444	1.46572e-12	0.219636
DKK3	83.7628	105.816	1.26328	5.95828e-06	0.337179
ARHGEF5	0.466741	0.301421	0.645799	0.000327717	-0.630843
NFE2L3	4.15552	3.06649	0.737932	0.000783879	-0.438439
MCUR1	29.6265	36.6038	1.23551	7.77746e-22	0.305107
LIMA1	67.5215	86.3315	1.27858	4.36584e-07	0.35454
LETMD1	28.7597	33.6182	1.16894	8.86259e-10	0.225198
SLC4A8	9.2306	13.0424	1.41296	6.79203e-18	0.498717
LAMC3	8.1253	5.44615	0.670271	9.30795e-07	-0.577184
PTGER3	0.342418	0.78233	2.28472	2.7584e-07	1.19202
TNIP3	0.135995	0.120204	0.883888	0.510662	-0.178065
MAPK9	22.0564	31.5846	1.432	2.74397e-23	0.518027
COL23A1	7.12623	6.25724	0.878058	0.355628	-0.187612
BCAR1	38.5587	47.7829	1.23923	1.38481e-09	0.30944
FAM160A2	22.3319	25.9746	1.16312	3.99906e-09	0.217997
HERPUD1	66.5877	65.2247	0.979531	0.444961	-0.0298372
HOMER3	22.1816	17.2475	0.777563	7.67374e-13	-0.362969
RAD51	5.33005	4.47149	0.83892	0.0671148	-0.253394
POLQ	1.03756	1.16132	1.11928	0.264644	0.162567
PIK3CB	14.8897	22.8603	1.5353	1.32024e-64	0.618525
CYBA	68.8687	39.9692	0.580368	7.59321e-17	-0.78496
THOC3	6.19783	6.15653	0.993337	0.863104	-0.00964509
HEBP2	8.38131	6.30384	0.752131	2.2475e-10	-0.410943
MPHOSPH9	5.11188	7.30208	1.42845	4.73888e-15	0.514453
PLEKHA5	7.36065	12.7562	1.73303	1.13594e-19	0.793296
PRSS8	0.319534	0.170024	0.532101	0.395927	-0.910229
SIKE1	20.9367	23.7177	1.13283	8.71925e-05	0.179928
RRP12	13.184	15.3921	1.16749	1.17825e-08	0.223406
FNIP2	11.5261	17.3486	1.50515	7.17805e-30	0.589911
MSMO1	98.4435	125.782	1.27771	1.04738e-07	0.353555
TTC17	17.3304	21.6027	1.24652	3.80745e-18	0.317902
ALX4	1.05031	1.41855	1.3506	0.489089	0.433598
FSTL4	1.75244	4.58745	2.61776	8.76224e-12	1.38833
FOXN3	15.4148	24.8881	1.61455	7.0288e-46	0.691135
METTL24	0.932232	1.12303	1.20467	0.0798336	0.26864
AKR7A2	89.2652	87.1392	0.976183	0.400803	-0.0347765
MRTO4	67.4248	64.1884	0.952	0.117445	-0.0709669
NNAT	132.737	121.419	0.914738	0.656977	-0.128569
USE1	51.3901	45.8873	0.892922	5.63269e-05	-0.163394
MCF2L2	2.09002	4.04234	1.93412	3.80344e-23	0.951677
NRIP2	7.87298	10.5075	1.33463	3.43698e-09	0.416438
LAMA3	0.984744	1.08445	1.10125	0.340462	0.139139
AP5M1	11.6655	16.5742	1.42079	1.58552e-60	0.50669
ANAPC4	12.3893	14.4209	1.16398	0.0411546	0.219061
KCNQ1	8.01557	7.29106	0.909613	0.0524886	-0.136675
TRAPPC3	57.1696	50.6231	0.88549	0.000133373	-0.175452
THRAP3	85.9528	116.854	1.35951	1.36081e-32	0.443088
PHPT1	179.316	128.044	0.714066	2.48386e-18	-0.48587
ENTPD2	24.692	20.1328	0.81536	0.139352	-0.294491
LY75	1.28343	1.02271	0.796856	0.000724328	-0.32761
ARID4B	13.0051	19.5273	1.50151	3.04794e-53	0.586414
OPN3	1.12304	1.1052	0.984112	0.794044	-0.0231058
SDCCAG8	19.7934	24.4292	1.23421	3.16406e-06	0.303586
PTPRN	27.8079	41.6092	1.49631	3.31677e-05	0.581406
HHAT	2.93528	3.53468	1.20421	0.00101327	0.268082
KIF1B	57.8689	111.442	1.92576	2.13006e-68	0.945431
FOXC1	9.4972	7.7939	0.820652	0.00700462	-0.285157
TBC1D22A	17.8586	18.3956	1.03007	0.128341	0.0427412
SYNE2	7.65945	12.3856	1.61704	1.6917e-17	0.693351
PLEKHH1	22.1003	29.7968	1.34825	0.000148866	0.431092
ATP9A	105.038	214.883	2.04577	3.21506e-57	1.03264
SPO11	0.0087743	0.0107991	1.23077	0.257262	0.29956
CBLN4	5.1874	7.58064	1.46136	0.0163472	0.547309
CHRDL2	1.97741	0.994197	0.502776	0.000665119	-0.992012
FAM168A	122.048	202.905	1.6625	1.50826e-57	0.733356
RELT	6.56858	6.85777	1.04403	0.2503	0.062157
GALC	24.036	28.4367	1.18309	2.72396e-05	0.242559
NOP58	31.3965	37.5139	1.19484	2.85471e-10	0.256822
SZRD1	62.7985	58.188	0.926584	0.0216343	-0.110007
KCNH2	27.2658	31.2115	1.14471	0.0109074	0.194987
CUL1	62.8575	73.0554	1.16224	3.49172e-09	0.216905
FAM114A2	12.172	13.7371	1.12858	5.57275e-06	0.174511
CYFIP2	41.624	72.5233	1.74235	1.12584e-29	0.801031
TAB2	54.3518	71.013	1.30654	3.27744e-17	0.385755
GINM1	63.4617	64.2423	1.0123	0.589062	0.0176373
EIF2AK2	27.9659	39.6755	1.41871	5.63992e-23	0.504578
USP36	18.1129	22.322	1.23238	1.1988e-13	0.301444
KMT2C	18.7643	31.9634	1.70342	5.54548e-48	0.768433
MCOLN3	0.287516	0.246119	0.856018	0.665256	-0.224287
CCDC85A	1.60162	3.82271	2.38678	4.8941e-26	1.25507
PUM2	60.6719	88.7687	1.46309	2.46823e-55	0.549022
MRPL43	39.2418	40.5726	1.03391	0.183122	0.0481152
ITIH4	0.182391	0.175075	0.959888	0.462062	-0.0590619
ITIH1	0.248663	0.0684782	0.275385	1.64976e-06	-1.86048
HPF1	67.3449	67.8756	1.00788	0.744042	0.0113236
ZFR	74.9087	106.483	1.4215	3.84933e-59	0.507417
ZNF280C	3.74019	4.92996	1.3181	8.6731e-17	0.398463
NPFFR2	0.0976679	0.115603	1.18363	0.237131	0.243221
PHF21B	10.4011	13.7746	1.32434	9.71011e-09	0.405275
TRAF1	10.953	9.26495	0.845881	0.00491229	-0.241474
RC3H2	17.3923	27.519	1.58225	5.44703e-60	0.661981
IL17RB	30.3968	32.5601	1.07117	0.225968	0.0991869
TRAF3IP2	14.1298	15.0772	1.06705	0.0680262	0.0936269
GYG2	31.6256	32.7309	1.03495	0.717284	0.0495641
DCBLD2	12.5993	10.1671	0.806962	0.0248553	-0.309427
SERPINB3	0.13521	0.048671	0.359966	0.407959	-1.47407
SOAT1	22.3714	22.7555	1.01717	0.64833	0.0245594
PKP2	1.31176	1.39561	1.06392	0.66112	0.0893875
MSH4	0.265302	0.303196	1.14283	0.163705	0.192617
F7	0.668805	1.04387	1.5608	2.332e-06	0.642283
GDI2	160.782	189.032	1.1757	4.89401e-10	0.233522
PRDM1	4.38915	4.00942	0.913486	0.111225	-0.130546
ATG5	18.2959	19.5095	1.06633	0.0115154	0.0926581
TMCC3	17.0787	24.0175	1.40629	5.01649e-14	0.491891
PITHD1	114.09	131.726	1.15459	4.01484e-08	0.207377
MTA3	17.4772	26.2911	1.50431	4.81278e-58	0.589105
USP13	9.46226	13.5155	1.42836	7.69513e-26	0.514357
ATP11B	8.27553	11.602	1.40197	1.62109e-19	0.487454
LAMC2	0.500151	0.354518	0.708822	0.0338745	-0.496504
CDK14	33.8162	51.3289	1.51788	4.13287e-35	0.602055
SEC61A1	243.093	231.783	0.953476	0.162074	-0.0687309
PPP1R12A	18.0016	26.309	1.46148	2.18235e-35	0.547429
RASGRF1	7.35087	16.8216	2.28838	3.17081e-13	1.19433
CAMK2B	27.7884	39.3408	1.41573	0.000201696	0.501542
CROCC	11.906	12.7674	1.07236	0.144603	0.100783
POLR3E	10.1877	12.4472	1.22178	7.47313e-17	0.28899
ATP2B4	84.2853	125.382	1.48759	6.0486e-06	0.572974
ZC3H11A	0.0311559	0.0295578	0.948706	0.747056	-0.0759669
RIOK2	12.7258	14.8481	1.16677	6.71359e-13	0.222526
YIPF1	44.8009	36.0187	0.803973	1.30799e-08	-0.314781
NDC1	17.9891	19.555	1.08704	0.0548054	0.12041
DGKG	12.5824	20.1288	1.59975	1.26981e-09	0.677851
FLYWCH1	26.1079	30.5874	1.17158	3.6532e-10	0.228453
UNKL	8.56162	12.3028	1.43697	2.28176e-27	0.523029
TBXAS1	16.5564	14.5706	0.880055	0.0208142	-0.184334
PARP12	14.5984	10.7195	0.734296	8.3595e-05	-0.445566
ALDH18A1	50.658	64.6863	1.27692	9.97813e-12	0.35267
TARBP1	15.1876	17.4428	1.14849	0.00108613	0.199737
GATB	9.64313	11.4583	1.18823	5.28758e-10	0.248816
MXD1	11.5645	14.1047	1.21965	2.12616e-08	0.28647
CDK17	26.799	37.4326	1.39679	3.18473e-42	0.482118
DNAJC25	9.98884	9.4688	0.947937	0.190666	-0.0771364
SLC2A3	29.2427	23.2172	0.793949	0.00629009	-0.332882
PSD	48.2387	69.2979	1.43656	1.77415e-06	0.522621
CTDP1	15.4325	16.5553	1.07275	0.00380736	0.101318
YBX3	29.7093	19.8791	0.669121	1.70043e-07	-0.579662
STYK1	1.1486	2.6294	2.28921	2.94453e-07	1.19485
WNK1	50.4594	79.0431	1.56647	2.94855e-35	0.647517
CCAR1	27.5429	36.2845	1.31738	4.10832e-29	0.397673
OGFR	43.1704	42.0094	0.973107	0.311945	-0.03933
GNA15	9.97955	6.66844	0.668211	9.66492e-10	-0.581625
CREB3L3	0.129682	0.206398	1.59158	0.0332701	0.670456
PIGV	8.49617	10.2207	1.20298	2.6038e-11	0.266612
PTPRU	10.1332	10.3362	1.02004	0.834855	0.0286234
SNRNP40	31.5198	28.7426	0.911889	0.0182785	-0.13307
RIMBP2	3.3882	6.37417	1.88128	9.96182e-08	0.911717
COL11A1	11.9643	12.0991	1.01126	0.936925	0.0161591
QSER1	15.5207	24.5523	1.58191	1.91655e-36	0.661664
MPC1	182.019	172.41	0.947208	0.0644565	-0.0782464
ACAA1	27.7502	28.0382	1.01038	0.619304	0.0148984
BCAT1	19.8471	15.2738	0.769573	0.0231046	-0.37787
HDAC7	17.6875	15.4293	0.872324	0.000109333	-0.197064
LZTS1	26.3993	20.0241	0.758509	0.0101655	-0.398763
PRDM6	0.370432	0.351718	0.949482	0.736101	-0.0747873
WNT8A	0.0820723	0.115583	1.4083	0.000545147	0.493958
SPAG4	5.47292	1.81855	0.332281	1.08691e-14	-1.58952
NCKAP1	31.7284	46.9026	1.47825	7.12284e-64	0.563894
MRPS35	88.3332	95.3411	1.07933	0.00647249	0.110142
GUCY1B1	21.7452	32.2822	1.48456	1.69234e-08	0.57004
SFSWAP	18.9822	21.4382	1.12938	4.15843e-05	0.175535
TNK2	80.3381	107.097	1.33308	5.71816e-06	0.41476
MON2	9.9937	14.1638	1.41727	1.69166e-41	0.503118
CDH3	3.07144	3.22832	1.05108	0.764857	0.0718699
ARSF	7.60528	5.32554	0.700243	0.0131405	-0.514073
GPBP1	58.3047	74.3742	1.27561	1.11446e-39	0.351191
DGAT2	1.75989	2.41869	1.37434	2.00994e-06	0.458744
ZNF112	6.70074	8.90576	1.32907	4.48184e-15	0.410419
CS	76.9844	90.2164	1.17188	1.99413e-14	0.228824
LTK	1.60308	1.25002	0.77976	0.162832	-0.358898
MRPS24	0.501706	0.314249	0.626361	7.02098e-11	-0.674933
ELMO2	44.5582	59.495	1.33522	1.06813e-37	0.417077
WAPL	19.3122	29.7545	1.54071	3.43627e-56	0.623597
VMP1	54.2287	39.1255	0.72149	8.49006e-10	-0.470948
APPBP2	22.2408	33.0298	1.4851	4.58179e-67	0.57056
POLD1	12.4306	11.8657	0.954552	0.411614	-0.0671048
SEZ6	65.5172	91.5166	1.39683	4.47416e-05	0.48216
EIF4B	133.124	173.25	1.30142	4.0327e-16	0.380084
SLC6A16	1.28752	1.23793	0.961484	0.678366	-0.0566651
BICRA	8.34479	8.59629	1.03014	0.408064	0.0428393
SPHK2	16.9913	19.1988	1.12992	1.6859e-06	0.176219
RPL18	468.393	384.182	0.820214	2.78186e-07	-0.285928
CA11	114.352	155.44	1.35932	0.00046364	0.442883
ISOC2	31.3929	25.7187	0.819254	6.14345e-10	-0.287618
U2AF2	140.761	158.426	1.1255	2.64748e-05	0.170564
EPN1	31.7005	30.8888	0.974396	0.317993	-0.0374193
MED29	110.279	138.571	1.25655	2.01483e-14	0.329464
AHRR	0.0395966	0.0472813	1.19407	0.0186236	0.255892
GSC2	0.309875	0.412495	1.33117	0.0886058	0.412691
ZNF275	30.3612	48.991	1.61361	3.47391e-38	0.690289
MTMR1	25.4119	36.7031	1.44433	1.09432e-40	0.530396
GPC1	155.119	125.101	0.806483	0.000605959	-0.310283
ADCK1	10.3435	11.7163	1.13272	8.72411e-06	0.179797
HAGH	32.04	34.3452	1.07195	0.000895208	0.100233
RNF4	33.2498	40.25	1.21053	5.03112e-19	0.275642
CASP8	4.27875	3.44829	0.805912	0.000227575	-0.311305
LIMCH1	38.5832	67.7392	1.75567	6.54263e-42	0.812018
INTS13	26.2314	28.9596	1.10401	0.00165849	0.142748
TM7SF3	39.672	47.7719	1.20417	2.62584e-06	0.26804
DLX3	0.417174	0.764298	1.83209	0.276893	0.873487
SPA17	3.29923	3.94611	1.19607	0.111217	0.258303
TSPAN32	1.69927	1.96481	1.15626	0.0334786	0.209469
CCN5	0.518457	0.484021	0.93358	0.446284	-0.0991539
DMRT3	0.437944	0.331235	0.756341	0.545873	-0.402891
ST3GAL6	12.1306	16.8045	1.38529	3.20379e-11	0.470188
ATP2C2	0.725535	1.11736	1.54005	1.19987e-05	0.62298
NGFR	27.7902	23.4638	0.844319	0.402554	-0.24414
CDON	2.41062	4.45732	1.84903	5.30447e-13	0.886772
TAF2	13.3068	19.0552	1.43199	1.0788e-31	0.518017
HIPK2	87.3423	155.889	1.78481	1.37663e-41	0.835771
TNPO3	56.7919	72.2479	1.27215	3.19446e-11	0.347272
BORCS8-MEF2B	0.0631746	0.0505741	0.800546	0.0115253	-0.320944
RFXANK	50.0372	42.8235	0.855832	1.57428e-06	-0.2246
TMEM161A	33.4027	30.9584	0.926822	0.0145115	-0.109636
LPAR2	11.7536	10.6026	0.902071	0.0808335	-0.148687
CTSA	40.5833	30.9148	0.761761	4.00447e-11	-0.39259
SUGP2	66.0699	82.817	1.25347	1.42069e-16	0.325933
SLC12A2	15.0818	19.1955	1.27276	3.33923e-07	0.347963
SNX24	17.6927	18.9129	1.06896	0.00807369	0.096211
EYA2	17.6249	15.3109	0.868705	0.0905847	-0.203061
CNN2	26.8865	18.3375	0.682032	0.000247005	-0.552088
ABCA7	4.23971	3.80988	0.898619	0.0893525	-0.154219
SNCAIP	13.5399	21.6921	1.60209	1.06407e-15	0.679958
DDX20	10.1083	11.3106	1.11894	0.00166746	0.162139
BTBD1	79.1425	96.7599	1.2226	2.36157e-25	0.289957
FAR2	8.09378	8.97235	1.10855	0.0328614	0.148671
BCAS1	56.436	70.7618	1.25384	0.0529846	0.326355
POU1F1	0.101325	0.134132	1.32378	3.0545e-05	0.40466
CHI3L2	198.436	61.3878	0.309358	7.04315e-08	-1.69265
SBNO2	21.0271	17.7046	0.841989	0.00359632	-0.248128
PMS1	12.3057	14.9646	1.21606	2.69637e-13	0.28222
HMG20B	51.7708	45.2617	0.87427	6.90284e-05	-0.193849
CALCRL	37.7167	68.9828	1.82897	7.37388e-25	0.871033
TAF11	39.2948	37.354	0.95061	0.0396561	-0.0730741
ANKS1A	19.4746	27.5911	1.41678	9.76945e-32	0.502614
AP3D1	74.5838	90.7526	1.21679	1.43244e-17	0.283077
ZNF76	20.5926	23.0976	1.12164	1.36971e-07	0.165616
SLC9A3R2	53.0031	43.365	0.818159	6.4251e-10	-0.289547
NTHL1	29.5913	26.0528	0.880422	0.00023788	-0.183734
UHRF1BP1	8.74806	13.3555	1.52668	8.97539e-43	0.610402
GNAI3	35.8855	37.3691	1.04134	0.250055	0.0584444
IPO5	60.2415	78.3686	1.30091	6.46343e-27	0.379518
OAT	88.0573	126.541	1.43703	4.11033e-37	0.523095
WDR3	11.6538	15.3449	1.31672	4.76202e-16	0.396951
PKN2	20.6949	26.592	1.28495	7.9514e-14	0.361717
WDR18	63.847	61.0639	0.956411	0.21456	-0.0642978
TRAM2	10.9961	11.4203	1.03857	0.654252	0.0545996
NTN1	57.9453	74.9167	1.29289	5.83425e-06	0.370595
GLP2R	0.568554	1.39046	2.4456	3.58842e-06	1.29019
MCM10	3.39698	4.09209	1.20463	0.15969	0.268585
DGKA	6.70804	7.072	1.05426	0.03639	0.076227
ERBB3	16.8358	25.9931	1.54392	9.29411e-05	0.626601
ROPN1	0.107496	0.131353	1.22194	0.115017	0.28917
ANKRD44	7.44869	10.7219	1.43944	4.82256e-24	0.525507
KARS1	98.1864	107.32	1.09302	2.59223e-05	0.128325
ADAT1	12.9959	17.3599	1.3358	1.99331e-23	0.417703
PDIA5	8.41157	5.7196	0.679968	4.84098e-06	-0.556462
TBC1D22B	17.1397	20.4358	1.1923	6.71141e-08	0.253752
NDUFB4	135.259	124.859	0.923113	0.000274461	-0.11542
SPEN	24.6769	42.1037	1.7062	5.83236e-50	0.770789
MYLK	8.87273	8.09971	0.912877	0.22237	-0.131508
ZC3H15	66.8832	79.0862	1.18245	1.46966e-15	0.241781
MAP2K4	23.3532	34.7145	1.4865	2.54149e-23	0.571917
PACC1	46.284	51.1741	1.10566	0.0278162	0.144903
SNAP91	29.1928	58.9752	2.0202	6.60693e-21	1.0145
SLK	16.8021	25.0653	1.4918	2.62712e-42	0.577051
CYB5R4	6.10798	6.64719	1.08828	0.0107534	0.122049
COL17A1	0.323707	0.535548	1.65442	0.000333417	0.726327
GSTO2	1.25046	1.65248	1.3215	9.1627e-06	0.40218
SEC61A2	22.8925	32.9629	1.4399	1.43136e-07	0.525972
PRKCQ	6.32433	8.37813	1.32475	0.000122058	0.405717
TLE2	35.5249	30.466	0.857597	0.0205274	-0.221628
ASB1	27.2976	38.5614	1.41263	3.1419e-32	0.498385
FAM107B	35.2216	46.6374	1.32412	5.11018e-07	0.405029
ME1	15.1096	16.1795	1.07081	0.349887	0.0987071
TBC1D1	19.8392	18.0762	0.911135	0.0450444	-0.134264
CDK13	7.52149	9.20369	1.22365	2.0148e-15	0.291194
MTHFD2	19.0254	27.0534	1.42196	2.71047e-09	0.50788
SLC9A7	13.2417	21.9918	1.6608	1.43181e-25	0.731878
FOXJ2	18.5524	26.2278	1.41371	4.42903e-23	0.49949
YBX1	452.298	404.525	0.894377	0.00869729	-0.161045
PDE4A	15.1509	20.8389	1.37542	1.31884e-13	0.459876
PPP2R5A	64.2829	91.2379	1.41932	3.09444e-17	0.505198
CTNNA2	42.7128	66.5115	1.55718	1.04158e-23	0.638933
ELAVL1	38.9139	46.1198	1.18518	5.91796e-12	0.245101
TIE1	18.7866	19.3445	1.02969	0.504252	0.0422149
DIP2B	33.742	55.682	1.65023	9.68896e-42	0.722664
SMARCD1	61.1926	74.273	1.21376	1.22128e-09	0.279481
KDM4A	12.2112	15.2039	1.24508	1.88924e-12	0.316237
NFYC	24.642	27.2116	1.10428	1.06692e-05	0.143104
ZMYND12	4.65038	3.85864	0.829747	0.042315	-0.269257
SLC9A3	1.34464	1.77673	1.32134	0.00656466	0.402004
NGEF	24.3828	42.4932	1.74276	1.64852e-06	0.80137
ASPM	3.23456	3.59956	1.11284	0.38265	0.154249
CD84	8.24676	9.50083	1.15207	0.0589107	0.204227
ELOVL1	109.218	92.586	0.847716	0.00247479	-0.238347
SPI1	68.2525	47.0389	0.689189	1.59726e-09	-0.537028
POLR1H	8.72985	6.60874	0.757028	1.15541e-12	-0.401582
MPPED2	5.18362	6.98276	1.34708	2.86535e-07	0.429837
CLDN18	0.151949	0.205832	1.35461	0.0291405	0.43788
ZBTB11	10.7779	15.2222	1.41235	3.99073e-51	0.4981
ATXN3	5.19789	6.2166	1.19599	3.63508e-15	0.2582
GOLGA5	43.4401	54.5549	1.25586	2.19885e-23	0.328679
FGFR2	27.9988	35.4117	1.26476	0.000164732	0.338863
LRRC40	24.6987	30.7894	1.2466	9.63519e-14	0.317998
ISOC1	30.6109	33.8664	1.10635	0.00135312	0.145811
EML1	9.24983	11.6335	1.2577	3.0944e-13	0.330788
TRMT11	8.51482	10.287	1.20813	8.76177e-15	0.272771
THUMPD1	20.9942	30.8079	1.46745	3.81631e-54	0.553307
MSANTD3	17.9909	16.9108	0.939967	0.0721231	-0.0893179
KIF26A	7.7645	11.6147	1.49587	1.67031e-05	0.580988
ATG2B	8.31177	13.2798	1.59771	3.04948e-56	0.676001
ARFGEF1	13.574	20.0016	1.47352	1.43995e-53	0.559264
ACSM2B	0.00767793	0.008125	1.05823	0.820595	0.0816498
ZFAT	3.42353	4.76463	1.39173	4.26107e-06	0.476878
MTFR1	9.8893	9.31694	0.942124	0.140602	-0.0860114
STAG3	5.35842	7.99736	1.49248	2.48743e-22	0.577716
FECH	12.0665	14.0128	1.1613	1.84062e-11	0.215742
MYO9A	4.93179	9.12012	1.84925	7.15254e-71	0.88694
DDX3Y	18.4519	22.0919	1.19727	0.0187321	0.259746
PFKP	51.34	64.6945	1.26012	2.22113e-08	0.33356
IDI1	60.3724	80.2967	1.33002	2.25705e-13	0.41145
SP100	7.99244	5.76009	0.720692	3.21944e-06	-0.472544
KLF6	50.1407	48.4519	0.966319	0.511707	-0.0494282
PLPP1	51.4525	52.4415	1.01922	0.635596	0.0274701
NEO1	45.874	69.3157	1.511	8.18945e-36	0.595506
TRAM1	102.74	93.335	0.908462	0.0315139	-0.138501
PHKA1	15.6421	20.78	1.32846	3.02304e-11	0.409758
TNFRSF1A	99.8759	68.2771	0.683619	1.48744e-09	-0.548735
CACNB1	12.0206	16.462	1.36949	3.21908e-06	0.453634
EVI5	11.8115	16.1813	1.36995	9.01596e-24	0.454127
STOML1	12.122	12.7126	1.04873	0.078575	0.068641
PKM	489.433	433.279	0.885266	0.00084915	-0.175817
DHX29	21.6707	28.789	1.32847	1.73857e-40	0.409767
DNTTIP2	22.2439	24.5901	1.10548	4.40419e-05	0.144668
METTL22	5.65727	5.64839	0.998431	0.954249	-0.00226566
TP53BP1	13.3307	23.7008	1.77791	2.95665e-64	0.83018
TRO	36.8432	46.0723	1.2505	2.15281e-08	0.322503
RRP15	9.40063	11.2149	1.19299	1.94883e-11	0.254586
RHOA	372.602	367.596	0.986564	0.545891	-0.0195157
DHX8	16.0857	21.0425	1.30815	2.70806e-23	0.387527
PRKCZ	9.17556	14.142	1.54127	1.58665e-10	0.624122
ZFY	4.27688	5.41738	1.26667	0.00230122	0.341037
IARS2	59.5911	72.2366	1.2122	6.20932e-17	0.277633
SYT1	47.4733	118.201	2.48983	1.26851e-09	1.31605
NAV3	4.83524	8.03024	1.66078	2.76203e-19	0.731857
IDH3G	87.1625	86.6666	0.99431	0.780068	-0.00823177
ROGDI	18.34	16.6274	0.90662	0.033702	-0.141431
PDZD4	166.383	221.422	1.3308	1.21009e-07	0.41229
ATP2B3	4.15381	9.75138	2.34757	3.70341e-10	1.23117
ROCK1	13.6698	20.8968	1.52868	8.54148e-34	0.612283
CBFB	39.5713	42.1726	1.06574	0.0579176	0.0918518
PDK3	8.19833	10.9992	1.34164	1.76386e-08	0.423993
HYAL2	38.6377	28.6694	0.742006	2.56522e-12	-0.430498
HDAC4	14.3702	23.2075	1.61497	1.18046e-22	0.69151
RASSF1	25.1736	21.3028	0.846236	1.08716e-08	-0.240867
FGFR3	92.2905	98.5635	1.06797	0.638555	0.0948706
IFI35	63.576	47.3461	0.744716	4.1004e-05	-0.425238
HEATR6	13.0467	17.5533	1.34542	2.92901e-33	0.42806
COASY	49.5709	52.158	1.05219	0.00901221	0.0733961
PLEKHH3	20.9289	20.6633	0.98731	0.697002	-0.0184249
MEF2A	24.3307	35.0628	1.44109	7.1265e-32	0.527165
OTUD5	88.1728	103.561	1.17453	6.81958e-22	0.232079
TFE3	88.8197	96.631	1.08794	0.000304113	0.121605
TBC1D25	18.1671	20.7354	1.14137	1.95573e-11	0.190762
ACSL4	23.1946	31.5245	1.35913	9.6113e-22	0.44268
INPP5A	19.4772	28.3521	1.45566	3.56231e-30	0.54167
GPKOW	94.1373	114.345	1.21466	2.99295e-17	0.280556
GRIPAP1	39.06	47.6871	1.22087	1.49669e-13	0.287905
FTSJ1	43.1777	41.9375	0.971278	0.187002	-0.0420439
PRR11	9.01461	8.62229	0.956479	0.486498	-0.064195
REEP1	21.1307	31.7905	1.50447	7.94118e-17	0.589252
ATP11A	13.696	19.9602	1.45738	1.01287e-22	0.543377
POLR1A	16.0104	21.9277	1.36959	1.53004e-27	0.453748
LAPTM4A	532.249	509.983	0.958167	0.190069	-0.0616505
TTC7A	19.2327	19.1328	0.994803	0.880553	-0.00751759
IP6K2	56.6748	56.838	1.00288	0.91263	0.0041466
STON1-GTF2A1L	0.0669106	0.0667848	0.998119	0.983872	-0.00271595
SRBD1	11.4364	15.4434	1.35037	7.14547e-28	0.433355
KIF2A	21.3261	35.2309	1.65201	7.66328e-59	0.724219
RASGRP2	9.15008	9.0337	0.98728	0.751134	-0.0184688
PSME4	17.0888	20.473	1.19804	1.74961e-10	0.260673
IFT80	7.52851	7.88409	1.04723	0.170754	0.0665807
SIRT2	150.409	172.939	1.14979	0.00313071	0.201372
ERLEC1	93.2886	108.678	1.16496	2.39556e-11	0.220285
PPP2R5B	59.6593	68.7869	1.15299	2.14255e-09	0.205386
PYGM	15.853	14.303	0.902227	0.50532	-0.148438
PAGE1	0.0260117	0.0131078	0.503917	0.00288946	-0.988741
PITX1	3.9311	2.6415	0.67195	0.0673986	-0.573574
TRPC7	0.328719	0.288953	0.879028	0.504671	-0.186019
MAST4	6.3579	9.63232	1.51502	6.25524e-27	0.599333
ADGRF5	18.7665	21.9976	1.17218	0.000164295	0.229188
SDK2	3.07957	4.29688	1.39529	0.00015277	0.480562
ADAM7	0.00983296	0.00600201	0.610397	0.0457813	-0.71218
NUP133	36.9682	51.4774	1.39248	1.32249e-49	0.477656
NUCKS1	218.539	318.481	1.45732	8.02206e-59	0.543319
VPS35	40.4854	54.8665	1.35522	4.89223e-48	0.438523
DNAJA2	57.0478	68.0848	1.19347	1.27802e-27	0.255162
BCL3	18.6025	8.82149	0.474211	1.63283e-14	-1.0764
KCNAB2	12.7575	19.9743	1.56568	5.70137e-06	0.646793
ABCC9	4.42033	7.05195	1.59535	3.19305e-10	0.673869
GAL	4.55558	1.7656	0.387568	1.99547e-05	-1.36748
CLEC2D	3.86493	3.81084	0.986005	0.790478	-0.0203332
FUNDC1	53.1723	53.2804	1.00203	0.927078	0.00292824
MAOB	216.542	176.429	0.814758	0.0444609	-0.295557
RORA	5.01094	8.04649	1.60578	6.81504e-31	0.683277
DRD4	4.51384	3.68603	0.816606	0.00260134	-0.292287
TGFBR3	8.30508	12.898	1.55302	1.58091e-12	0.635077
PLA2G10	0.480319	0.65474	1.36314	4.183e-06	0.44693
HES2	0.496421	0.099333	0.200098	0.067081	-2.32122
ATP1B3	127.274	115.519	0.907641	0.00531465	-0.139806
NEDD4	5.51893	8.64305	1.56607	7.30852e-15	0.647151
PIGB	3.78856	3.69023	0.974045	0.461735	-0.0379392
MAPK6	29.827	40.1073	1.34467	5.37761e-24	0.427247
GNB5	6.13462	9.01208	1.46905	3.62809e-17	0.554886
RAB27A	5.85752	4.00987	0.684568	1.7236e-06	-0.546735
HDHD5	39.3862	39.2086	0.99549	0.887408	-0.00652153
UFD1	14.8828	14.1554	0.951123	0.149946	-0.0722961
LRP6	14.3154	25.1571	1.75734	2.38235e-21	0.813392
GUCY2C	0.0812349	0.0734695	0.904408	0.302104	-0.144954
SCT	1.85294	1.58637	0.856137	0.0875004	-0.224086
PHRF1	32.0952	40.5909	1.26471	7.18618e-14	0.338801
ELP1	7.77802	10.4616	1.34502	1.87514e-27	0.427625
NUCB2	14.6824	15.2478	1.03851	0.243537	0.0545101
PFN2	303.851	392.794	1.29272	4.16818e-13	0.370408
PTPN3	1.27618	2.04075	1.59912	0.000328016	0.677275
SPTB	1.01961	2.46317	2.41579	1.6379e-14	1.2725
DAPP1	1.63179	1.39831	0.856918	0.0630198	-0.222771
FGF10	0.627069	0.319779	0.509958	0.0345899	-0.97155
SLC44A1	65.9324	90.6117	1.37431	2.33929e-13	0.458711
TMEM260	4.79506	5.68335	1.18525	2.54777e-07	0.245192
SMG6	10.9258	18.0982	1.65647	1.00066e-71	0.728108
EXOC5	20.2366	28.8581	1.42603	5.08214e-47	0.512005
CLTCL1	3.77118	5.14047	1.36309	1.07409e-12	0.446886
FGF22	0.970504	1.04036	1.07198	0.388024	0.100276
FSTL3	19.0713	12.8786	0.675289	1.00088e-08	-0.566423
DGCR2	148.515	218.315	1.46999	4.92004e-16	0.55581
RNF126	34.7039	33.026	0.951652	0.0494611	-0.0714933
MNT	8.93441	11.6158	1.30011	1.31821e-29	0.378638
ZXDC	13.8864	17.5786	1.26589	5.8823e-18	0.34015
JMJD6	16.7302	17.9103	1.07054	0.0114909	0.0983371
POLB	14.6465	14.4385	0.985798	0.585192	-0.0206361
ST6GALNAC1	2.76025	3.38166	1.22513	4.2113e-05	0.292934
WIPI1	12.7105	9.8447	0.774536	1.93094e-06	-0.368596
FRMPD1	2.50134	4.28665	1.71374	3.43561e-14	0.77715
GBA2	56.3621	63.0316	1.11833	3.23352e-06	0.161349
NDST1	63.5162	93.6518	1.47446	3.22425e-51	0.560183
ASNS	1.23013	1.3116	1.06623	0.256558	0.0925159
AP3M2	21.7646	30.8988	1.41968	4.71131e-33	0.505564
CNGB1	0.326755	0.717952	2.19722	0.000500871	1.13568
ST6GALNAC2	0.809356	0.778589	0.961985	0.821551	-0.0559136
CHAT	0.415474	0.258289	0.621673	0.184822	-0.685773
PABPC1	200.471	246.491	1.22956	1.65923e-07	0.298143
TESK2	5.37028	6.19541	1.15365	0.00397092	0.206203
CFAP20	54.0338	60.7292	1.12391	8.19722e-06	0.168529
CSNK2A2	8.69203	11.2496	1.29425	1.41071e-36	0.372115
PTPN21	11.0194	14.4389	1.31032	1.86242e-11	0.389918
EIF2B3	24.3389	22.3396	0.917855	0.00343901	-0.123661
CAMK2A	55.9359	121.475	2.17169	3.1455e-06	1.11882
TCOF1	11.0575	13.326	1.20516	1.21594e-14	0.269223
CDC42	44.8582	39.1929	0.873707	0.000716355	-0.194779
OSBPL3	14.2578	14.1073	0.989444	0.858004	-0.01531
EPHA8	0.676075	0.368475	0.545021	0.469601	-0.875616
SLC12A3	0.0527441	0.0457305	0.867025	0.112071	-0.205855
RAD18	6.89919	7.67935	1.11308	0.029637	0.154557
ATP2B1	25.9697	39.5409	1.52258	6.25488e-11	0.60652
TRPM5	0.0622712	0.0694739	1.11567	0.12937	0.157904
NCK2	54.1074	56.329	1.04106	0.181462	0.058052
MAP4K4	104.093	146.487	1.40728	8.586e-29	0.492907
MGAT4A	15.2591	17.8211	1.1679	3.8463e-06	0.223917
RPL31	314.058	275.232	0.876373	0.00101898	-0.190383
WDR1	116.099	115.166	0.991967	0.802529	-0.0116356
SNX13	11.9007	15.8715	1.33367	2.98939e-24	0.415399
MS4A12	0.0069919	0.00585115	0.836847	0.511925	-0.256964
ARHGAP10	2.99242	3.28968	1.09934	0.0266733	0.136635
RPS6KA2	34.407	43.1545	1.25424	2.18613e-09	0.326809
ING3	13.6467	16.45	1.20542	1.41048e-07	0.269536
VASH1	27.2274	35.5801	1.30678	3.1417e-12	0.386012
LMCD1	7.4947	6.96535	0.92937	0.339611	-0.105675
BUD23	36.9103	32.7731	0.887911	1.08606e-05	-0.171513
SEL1L	33.678	51.2453	1.52163	4.97388e-48	0.605615
TRIP13	8.20112	7.29142	0.889076	0.1544	-0.169621
ATP6AP1	132.696	134.195	1.0113	0.601255	0.0162039
TCF3	56.8385	66.9187	1.17735	2.09276e-05	0.235542
TRIB2	114.378	121.053	1.05836	0.405977	0.0818271
DAZAP1	23.063	22.0087	0.954288	0.0860352	-0.0675033
MBD3	38.1103	37.6372	0.987584	0.668622	-0.0180244
PRLH	0.0180137	0.0092296	0.512366	0.256971	-0.964754
HLTF	13.8747	25.0553	1.80582	9.62673e-60	0.852654
FAM50A	113.908	97.4453	0.855474	6.06397e-09	-0.225204
FAM3A	40.3358	37.0347	0.918159	7.76186e-05	-0.123185
CPSF1	50.0717	58.8999	1.17631	2.76827e-05	0.23427
MYO3B	0.30754	0.405697	1.31917	0.109702	0.39963
CYBRD1	60.1766	64.9898	1.07998	0.194542	0.11101
CDH19	2.1819	2.01545	0.923715	0.640446	-0.11448
PDCD2	20.5456	21.1867	1.0312	0.578261	0.0443239
SLC6A15	2.21939	4.56773	2.0581	2.24425e-09	1.04132
RDH11	63.5226	70.9655	1.11717	9.56077e-07	0.159848
PRKACA	46.7719	49.2386	1.05274	0.0359349	0.0741456
ADGRL1	63.3075	86.2135	1.36182	3.86208e-22	0.445538
SPP2	0.0415265	0.0126273	0.304078	0.287033	-1.71749
ACTN1	60.3361	44.0179	0.729545	0.000541315	-0.45493
ZFYVE26	8.96735	12.3118	1.37296	3.15189e-25	0.457285
RPS6KA6	1.99202	3.59853	1.80647	4.31368e-23	0.853172
EPN2	26.1042	43.6777	1.6732	4.11054e-15	0.742613
PTPN18	33.9576	30.0106	0.883767	8.78236e-05	-0.178263
LIMS2	38.9702	51.7744	1.32856	0.0215867	0.409867
ASIC4	61.6926	74.8881	1.21389	0.0300354	0.279638
SPEG	11.8409	12.3904	1.04641	0.273773	0.0654466
LNX1	6.88431	11.9204	1.73153	0.00248564	0.792047
ALDH3A2	23.3767	27.8726	1.19232	1.57471e-09	0.253777
TFRC	40.3566	39.8881	0.988391	0.866879	-0.0168456
SREBF1	51.1244	62.5028	1.22256	4.03221e-05	0.289908
TRPC5	0.199038	0.696595	3.4998	3.29004e-17	1.80727
AFF4	32.4338	53.0186	1.63467	1.6243e-62	0.708999
UBE2D1	16.3366	19.6316	1.20169	1.16215e-16	0.265063
MPP5	10.5473	14.3418	1.35977	1.2888e-28	0.443359
RHOBTB1	11.5751	13.5783	1.17306	6.18048e-07	0.230278
SMC1A	28.5435	45.6756	1.60021	6.19316e-31	0.678263
HSD17B10	253.341	215.033	0.848788	1.34475e-07	-0.236524
MARK2	13.4051	16.6975	1.24561	1.69414e-27	0.316847
HMMR	4.99328	4.26614	0.854376	0.100129	-0.227057
CHFR	6.55507	6.45994	0.985487	0.599316	-0.0210906
TRHDE	0.614916	1.67257	2.71999	9.76198e-11	1.4436
P4HA2	6.55881	4.05637	0.618461	6.67906e-07	-0.693245
FCGR2B	3.66706	0.978815	0.266921	5.68986e-12	-1.90551
NFATC3	4.11754	6.06473	1.4729	9.67152e-26	0.55866
TRNT1	10.1356	11.8632	1.17045	1.06781e-13	0.227065
ACADVL	156.345	142.587	0.912003	0.000872042	-0.13289
STK10	13.9337	14.4814	1.03931	0.280329	0.0556232
FBXW11	63.9258	96.1087	1.50344	3.41748e-85	0.588268
ACAP1	2.9123	2.74858	0.943786	0.125506	-0.0834689
CRMP1	139.368	193.5	1.38841	3.51138e-19	0.473436
EVC	4.473	4.87405	1.08966	0.349979	0.123876
DERL2	21.7014	22.4382	1.03395	0.120946	0.0481731
SIDT1	4.27192	7.48264	1.75159	2.94434e-13	0.808662
NDE1	10.4324	10.8295	1.03806	0.460128	0.0538879
IRAG1	28.4872	43.4256	1.52439	3.76895e-12	0.608234
TMEM38A	29.353	33.5764	1.14388	0.0219291	0.193937
AP1M1	22.8661	24.9023	1.08905	0.000155271	0.12307
PVR	11.3325	11.323	0.99916	0.982854	-0.00121201
XRCC1	35.363	35.5213	1.00448	0.87054	0.00644684
SCARB1	32.4964	35.5688	1.09455	0.00545896	0.130334
CYP2W1	0.141306	0.160318	1.13455	0.130301	0.182116
MCM2	16.3383	18.8296	1.15248	0.101255	0.204744
MOV10L1	0.654887	0.7616	1.16295	0.0207225	0.217786
PANX2	9.67401	12.7374	1.31666	0.000373553	0.396884
SELENOO	33.4857	30.9578	0.924509	0.0175945	-0.113241
TP63	0.42907	0.549412	1.28047	0.626473	0.356676
ALPK1	2.8135	2.36098	0.839161	0.00760943	-0.25298
LLGL2	2.6267	2.36093	0.898822	0.0970205	-0.153893
PDE8A	17.058	19.3363	1.13357	0.0148247	0.180868
CLCN4	17.1091	28.313	1.65485	8.30079e-17	0.726701
NLE1	12.9576	15.5997	1.2039	1.12125e-12	0.267714
SDHA	2.62679	2.3506	0.894859	0.000307687	-0.160268
SMARCE1	1.75084	2.10451	1.202	1.7038e-11	0.265433
FNDC8	0.373488	0.459066	1.22913	9.04112e-05	0.297641
GSDMB	4.80429	4.2834	0.891577	0.0387026	-0.165568
KDM5A	11.8134	19.1621	1.62206	2.71415e-22	0.69783
ADAM11	9.03516	14.9233	1.65169	4.20684e-06	0.723947
PPP2R3A	5.86222	9.20316	1.56991	1.07372e-29	0.650683
FERMT2	47.5117	56.7243	1.1939	2.06982e-06	0.255684
ABCB11	0.0859528	0.112007	1.30312	0.272246	0.381975
DHRS9	5.45071	7.95668	1.45975	3.70106e-05	0.545723
CD5L	1.11465	0.897259	0.804966	0.347838	-0.312999
PTGS2	6.61216	3.84476	0.581468	0.00627218	-0.782227
IGF2BP2	7.2579	4.88303	0.672789	0.0336912	-0.571775
MAP3K13	12.801	14.8319	1.15865	1.09007e-09	0.21244
ST6GAL1	29.8594	37.9189	1.26992	5.58916e-07	0.344732
TBX21	0.771143	0.476305	0.617661	0.00282899	-0.695114
FRY	10.6809	21.2347	1.9881	4.54219e-51	0.991393
PICALM	90.9369	109.805	1.20749	3.13819e-14	0.272008
NSF	51.0493	81.8092	1.60256	7.89446e-13	0.680374
GLI2	4.72428	5.25222	1.11175	0.25279	0.152833
CLASP1	31.8739	50.001	1.56872	1.23743e-60	0.649584
MRPS34	148.394	135.784	0.915024	0.000781728	-0.128119
NOTCH3	40.1383	35.5295	0.885176	0.0370819	-0.175963
CLNS1A	90.4741	105.83	1.16973	3.05435e-12	0.226179
PPP2R2C	18.4033	33.7787	1.83547	4.72138e-10	0.876147
TEAD2	16.9727	10.8771	0.64086	0.000177785	-0.641919
EED	9.76974	10.0814	1.0319	0.203502	0.0453071
CDHR2	1.18657	1.76558	1.48798	1.68115e-10	0.573352
SNCB	90.9825	135.396	1.48815	0.000446964	0.573523
TSG101	63.9555	71.1359	1.11227	1.79501e-07	0.153509
NCBP3	9.84918	11.9428	1.21257	5.07257e-14	0.278071
ATP2A3	2.77409	1.87165	0.674688	7.69493e-06	-0.567707
CA12	30.7272	19.3942	0.631174	0.000449106	-0.663891
MGLL	37.1772	49.06	1.31963	1.88117e-07	0.400129
NTN4	14.4347	27.4626	1.90254	2.60707e-10	0.927923
BCS1L	29.3696	27.8313	0.947622	0.0148393	-0.0776168
NUAK1	15.3851	25.5211	1.65882	3.39906e-11	0.730161
DPP8	19.8049	32.2277	1.62726	4.4258e-67	0.702444
SLC24A1	3.24917	4.08848	1.25831	4.2237e-12	0.331492
ZNF532	36.0074	49.0525	1.36229	2.90978e-25	0.44603
SCARF1	8.78872	7.58204	0.862701	4.3061e-05	-0.213068
LMAN1	44.9667	49.545	1.10182	0.00589704	0.139883
HACD3	85.8356	115.883	1.35006	1.32904e-36	0.433025
IPCEF1	3.67983	7.70496	2.09383	9.03863e-12	1.06615
ZZEF1	14.364	21.5089	1.49741	5.705e-43	0.582471
NOX3	0.176043	0.323521	1.83774	0.000144648	0.87793
ENO1	802.539	714.651	0.890488	0.0026586	-0.167332
SLC12A1	0.101868	0.134847	1.32374	0.000136758	0.404622
MYDGF	139.352	98.4313	0.706352	1.55686e-17	-0.501541
ANO8	35.9928	46.8915	1.3028	1.2675e-07	0.381618
TUBE1	8.39318	9.1058	1.08491	0.0237079	0.117569
ARHGEF10L	43.1319	57.9186	1.34282	1.21476e-12	0.425271
TXK	0.207778	0.152348	0.733226	0.0215304	-0.44767
WSCD2	3.29873	6.88016	2.0857	1.08834e-10	1.06053
KCNQ2	39.7536	57.7875	1.45364	1.18682e-13	0.539671
TACR2	0.73685	0.900064	1.2215	0.00222521	0.288656
ACTR6	29.6964	35.655	1.20065	5.52991e-19	0.263815
TIPIN	9.90849	10.4007	1.04967	0.169151	0.0699384
SRI	274.954	301.966	1.09824	0.00239211	0.135194
EIF4G3	35.7187	52.7285	1.47622	5.59094e-36	0.561904
NUP37	9.95448	8.88129	0.89219	0.00457658	-0.164577
SEMA3A	4.37093	3.40418	0.778823	0.102964	-0.360633
GTSE1	8.07793	7.40859	0.91714	0.381797	-0.124787
SEMA3C	8.93163	9.075	1.01605	0.881193	0.0229742
TTC38	23.6256	18.624	0.788299	7.54674e-07	-0.343185
ACAT1	32.7038	37.4911	1.14638	2.44626e-09	0.19709
GRAMD4	33.8497	41.6615	1.23078	1.98019e-14	0.299573
CELSR1	2.25107	1.82294	0.809808	0.120861	-0.304348
WNT8B	0.14103	0.266482	1.88955	0.00502326	0.918039
ZNF638	26.1466	36.902	1.41135	7.73345e-42	0.497074
SLC25A40	14.6404	16.9027	1.15452	3.77236e-07	0.207294
TIMM21	19.8322	21.2585	1.07191	0.000146008	0.100189
ADD2	21.5921	37.7243	1.74713	3.72415e-40	0.80499
FGF4	0.00285559	0.00437557	1.53229	0.13267	0.615685
RASAL2	6.46315	10.434	1.61438	6.15262e-40	0.690981
VPS9D1	36.3499	36.5662	1.00595	0.831212	0.00855685
ZNF37A	5.47619	8.45931	1.54474	6.57139e-39	0.627367
MARK3	13.1625	15.122	1.14887	2.73518e-09	0.200221
SLC25A3	123.124	126.327	1.02602	0.146627	0.0370537
FNDC3B	8.66478	7.58562	0.875455	0.0411288	-0.191895
FOSL2	34.996	30.8958	0.88284	0.10378	-0.179775
CACNG5	1.71537	1.94529	1.13404	0.657084	0.181469
CACNG4	122.45	188.018	1.53546	5.58704e-09	0.618673
FRYL	12.0831	17.5291	1.45071	3.33093e-25	0.536756
TMEM131	17.6192	23.1685	1.31495	5.56807e-21	0.395011
FSCN1	278.026	247.931	0.891754	0.0237096	-0.165282
ACTB	4178.07	3444.23	0.824358	5.12307e-09	-0.278658
MOCOS	0.983895	0.500998	0.509199	8.80771e-05	-0.973699
PLD1	2.71583	3.08177	1.13474	0.0943057	0.182364
ATP12A	0.161017	0.155877	0.968076	0.918524	-0.0468077
WDR62	3.88308	3.40248	0.876232	0.185019	-0.190615
DLG1	13.5243	17.9729	1.32894	6.34771e-23	0.410273
RAB7A	164.414	184.455	1.1219	8.05217e-12	0.165939
BCAP29	0.295842	0.305676	1.03324	0.406947	0.0471762
SEC31B	8.68343	11.0146	1.26847	0.00469242	0.343086
SART3	24.7783	31.7684	1.28211	2.05035e-28	0.358517
ARHGAP15	3.30412	2.55347	0.772813	3.58764e-05	-0.37181
TUBA3D	0.794485	1.01303	1.27508	6.56089e-07	0.350583
PAX2	0.629708	1.29383	2.05464	0.475556	1.03889
EXOSC7	18.1279	17.6686	0.974663	0.273371	-0.0370251
KIFAP3	55.5062	77.7057	1.39995	3.05052e-42	0.485371
MKRN2	14.3757	18.441	1.28279	1.23287e-39	0.35929
MCM6	36.5684	37.3449	1.02123	0.700267	0.0303118
REXO2	18.5563	13.5022	0.727637	5.05497e-14	-0.45871
RBM7	7.98312	7.76504	0.972683	0.365949	-0.0399587
RBMS2	11.8913	12.8994	1.08478	0.00255784	0.117399
BAZ2A	22.7095	34.0004	1.49719	2.08642e-37	0.582253
PTPN23	54.4739	68.5054	1.25758	5.26055e-20	0.330652
MLH1	19.0688	19.7431	1.03536	0.180059	0.0501314
UNG	59.2573	61.5486	1.03867	0.256764	0.0547322
FMO4	4.60944	4.54845	0.986769	0.749386	-0.0192162
KLHL20	18.7521	27.7383	1.47921	4.53571e-42	0.564824
RGS11	16.0502	18.975	1.18223	0.00538498	0.24151
SLC46A1	4.33177	5.1497	1.18882	2.68852e-11	0.249531
PLXNA2	12.7103	18.2445	1.43541	2.23556e-17	0.521462
SPAG5	10.7774	10.4386	0.968566	0.676381	-0.046078
ANKRD13A	19.6839	24.9416	1.26711	1.85795e-17	0.341538
TPD52	20.3394	21.969	1.08012	0.0827196	0.111186
ACACB	5.02957	4.9155	0.977319	0.690052	-0.0330981
TRAF4	61.6353	55.8944	0.906858	0.117629	-0.141052
PAG1	14.6442	22.7504	1.55354	5.44035e-32	0.635558
GPATCH1	8.87945	10.571	1.19051	1.53739e-09	0.251575
ICAM3	0.435297	0.306972	0.7052	4.70452e-05	-0.503895
NT5C2	8.75382	15.1112	1.72624	2.00526e-47	0.787633
MCAM	52.6005	36.938	0.702236	1.28984e-06	-0.509972
GPC4	25.71	30.6096	1.19057	0.00338029	0.251655
MBNL3	2.21917	2.32607	1.04817	0.522673	0.0678718
CAMSAP3	9.42575	13.108	1.39066	8.80913e-08	0.475774
RAP1GAP	37.8118	52.6797	1.39321	8.91595e-08	0.478413
XAB2	58.3306	61.4377	1.05327	0.0602131	0.0748717
ARHGEF1	30.7799	28.1133	0.913366	0.0156205	-0.130736
STXBP2	5.45691	3.62654	0.664578	5.31609e-13	-0.58949
MAP2K7	23.0271	25.9267	1.12592	9.05572e-08	0.171108
NMRK2	0.278563	0.293209	1.05258	0.823285	0.0739261
DGKD	18.4235	22.6194	1.22774	1.48667e-10	0.296009
CTTNBP2	23.598	44.1583	1.87128	1.96619e-27	0.904023
ACTL6B	30.0148	42.3445	1.41078	1.41179e-05	0.496497
RARB	6.77609	7.93785	1.17145	0.00525726	0.228296
TOP2B	112.586	174.45	1.54948	4.68849e-55	0.631783
TM9SF3	67.0485	97.7704	1.4582	2.58058e-48	0.544192
NFKB2	14.4932	12.1572	0.838818	3.01797e-05	-0.253571
UBE2T	26.7585	19.7946	0.739748	0.000630488	-0.434894
PPP1R12B	8.96428	14.6536	1.63466	1.22508e-35	0.708994
DNAJC10	12.9556	14.9132	1.1511	2.42208e-06	0.203014
GTF3C1	38.7081	53.4898	1.38187	7.42886e-42	0.466627
IL4R	14.8264	10.9216	0.736635	1.02811e-07	-0.440977
USP33	33.3917	44.4146	1.33011	1.93117e-29	0.411546
PAK3	7.89404	15.7375	1.99359	1.52686e-20	0.995372
CAPN6	5.79582	0.319136	0.0550632	0.142799	-4.18277
DCX	21.2146	38.7129	1.82483	2.82373e-13	0.86776
SNRPA	65.1932	59.751	0.916521	0.00225854	-0.12576
SPAG6	0.502435	0.498803	0.99277	0.96789	-0.0104686
EXOSC5	48.9061	49.1265	1.00451	0.884113	0.00648727
DYNC1I2	65.0115	80.4584	1.2376	5.70779e-23	0.307549
APBB1IP	32.1254	31.2888	0.973959	0.663748	-0.0380666
LRCH4	4.8203	5.12709	1.06364	0.0712559	0.0890165
FAM76B	10.4781	12.8977	1.23092	9.91776e-11	0.299735
SIRT6	32.1058	29.5845	0.921471	0.00325951	-0.117989
TYR	0.0386299	0.0285181	0.738239	0.438619	-0.437839
POLD3	11.2786	12.6854	1.12473	0.0017514	0.169577
ACTN2	22.0092	24.0737	1.0938	0.063935	0.129354
CAPZB	44.9401	45.3389	1.00887	0.714724	0.0127465
GPR137B	103.427	125.16	1.21013	0.0033408	0.275165
NAALAD2	1.88857	2.24469	1.18856	0.0590553	0.249219
JADE1	15.4705	22.7718	1.47195	4.46563e-22	0.557728
SLC25A43	12.7949	11.0958	0.867207	0.0190765	-0.205553
UBE2A	53.0679	51.5436	0.971275	0.299679	-0.0420477
FGFR1	26.0685	23.7392	0.910647	0.132487	-0.135036
FKBP6	0.0483201	0.0426989	0.883666	0.0841037	-0.178427
SMC1B	0.208925	0.146467	0.701051	0.123328	-0.512408
FBLN1	32.0426	15.2667	0.476451	3.67388e-06	-1.0696
ITGA8	2.53151	2.18421	0.862807	0.327344	-0.21289
CST7	5.09967	2.34754	0.460332	6.54247e-10	-1.11925
MAP2	145.794	283.381	1.94371	1.23288e-46	0.958812
PIAS2	7.22749	8.1325	1.12522	9.73478e-08	0.170205
AMPH	16.8583	31.686	1.87954	1.49869e-14	0.910382
ARAF	52.8915	49.1914	0.930044	0.00525389	-0.104629
MCCC1	25.5316	31.8177	1.24621	6.16289e-15	0.317546
LAMP3	1.37088	0.718881	0.524393	0.000111025	-0.931279
FAP	2.11976	1.01217	0.477491	0.000247121	-1.06645
NEBL	18.9971	32.893	1.73148	3.40215e-21	0.792005
ACER3	22.2233	26.6691	1.20005	1.88037e-12	0.263098
UBE2K	48.3384	61.2311	1.26672	1.27878e-26	0.341096
PIK3C3	11.605	16.8381	1.45094	2.64769e-62	0.536985
N4BP2	4.41415	7.14934	1.61964	4.21034e-26	0.695676
TIGAR	3.62028	3.56612	0.98504	0.785708	-0.021746
TULP3	29.3791	34.1471	1.16229	0.00537125	0.216971
SYNJ2	8.96999	11.211	1.24983	0.00882454	0.321736
ADCY2	24.9731	44.0167	1.76257	6.05959e-26	0.817678
PPP2R5C	31.2692	42.7074	1.3658	1.4934e-48	0.449746
RBFOX1	3.27213	7.8465	2.39798	2.04276e-08	1.26182
GNB1	265.17	318.294	1.20034	2.5744e-15	0.263443
HOXA9	1.3141	1.30997	0.996855	0.992635	-0.00454464
EDN1	22.6277	21.719	0.959843	0.592839	-0.0591301
MLLT10	7.44471	9.425	1.266	1.23732e-10	0.340277
ZCWPW1	11.6058	12.1351	1.0456	0.244208	0.0643303
ADCYAP1R1	248.921	513.552	2.06311	1.30913e-29	1.04482
FGF20	1.50215	1.60004	1.06517	0.344544	0.0910791
P2RY10	0.301552	0.166874	0.553382	0.00270246	-0.853653
ITM2A	159.138	152.783	0.960068	0.433374	-0.0587915
NRDC	50.0923	57.4537	1.14696	9.07013e-08	0.197812
VDAC3	105.747	111.27	1.05223	0.012575	0.0734488
PCM1	28.3276	43.4456	1.53368	8.18031e-54	0.617001
TNRC6C	15.5296	26.3055	1.69389	3.34165e-46	0.760341
CBFA2T2	12.6646	15.6774	1.2379	3.65579e-12	0.307891
BRINP1	29.3397	54.9445	1.8727	7.36147e-20	0.905123
ITCH	19.5869	25.9473	1.32472	2.79314e-32	0.405693
PKD2L2	0.12168	0.115653	0.950475	0.519349	-0.0732791
TP53INP2	133.557	130.511	0.977191	0.649784	-0.0332872
SDF4	97.5129	84.3537	0.865052	4.79641e-05	-0.209141
MYH7B	2.70407	3.12202	1.15456	0.0298196	0.207348
BPIFB2	2.1562	2.78318	1.29078	0.323844	0.368244
TP73	2.51503	2.64551	1.05188	0.735241	0.0729709
TOLLIP	67.1292	89.5033	1.3333	3.89692e-15	0.414999
UBE2D4	26.6465	26.6631	1.00063	0.981588	0.000902608
CLUL1	0.665619	0.625924	0.940364	0.689122	-0.0887087
RUNX1T1	2.5433	4.19959	1.65124	2.54011e-22	0.723549
CDH17	0.170568	0.240536	1.41021	0.0580985	0.495906
THOC1	11.1259	11.3641	1.0214	0.512968	0.030549
FKBP7	9.96259	8.75044	0.87833	0.0507178	-0.187165
OSBPL6	9.9812	12.543	1.25666	8.34554e-13	0.329596
SLC1A3	517.69	701.958	1.35594	4.42975e-11	0.439296
XRCC5	149.56	186.641	1.24793	6.163e-19	0.319542
LXN	11.8438	7.71751	0.651608	1.46457e-07	-0.617923
SP140	1.52304	1.2767	0.838257	0.0133491	-0.254536
MKNK1	11.4057	10.4857	0.919337	0.024342	-0.121335
TNS1	31.4366	40.6874	1.29427	6.96501e-13	0.372138
REXO1	16.6004	19.4738	1.17309	6.01084e-09	0.230315
SAR1A	49.1553	62.4336	1.27013	1.31317e-36	0.344973
CDC14A	3.08741	4.10647	1.33007	1.45874e-12	0.411505
RAPGEF3	7.41578	8.04172	1.08441	0.122299	0.116906
CEACAM1	0.518033	0.28472	0.549618	0.002146	-0.863499
SENP1	8.06704	10.2634	1.27226	2.59435e-13	0.347395
DUSP13	0.216541	0.23577	1.0888	0.591347	0.122735
CIC	42.7882	51.7091	1.20849	8.30724e-11	0.273206
LIPE	13.216	14.0976	1.0667	0.377723	0.0931586
FDFT1	83.1879	108.462	1.30382	5.01849e-18	0.382744
PAFAH1B3	77.0027	67.5741	0.877555	0.00343875	-0.188439
OPHN1	28.4537	62.7369	2.20487	6.46529e-41	1.1407
AFM	0.00808659	0.00258161	0.319246	0.242714	-1.64726
KIF22	26.3302	29.1392	1.10668	0.0184023	0.146241
SCGN	4.46794	3.26241	0.730181	0.496842	-0.453673
CARMIL1	10.1371	13.9015	1.37135	2.52828e-08	0.455592
PGM1	67.7178	64.8135	0.957111	0.227895	-0.0632414
DDX1	40.8592	50.2747	1.23044	2.42409e-14	0.299172
DNM2	35.7287	40.8273	1.1427	2.95828e-09	0.192452
EPB41L2	60.0631	88.1182	1.46709	1.24497e-30	0.552961
RIMS1	3.02639	5.94327	1.96382	1.29929e-11	0.97366
MOXD1	31.3618	17.9135	0.571188	0.00129859	-0.807962
STX7	15.4516	20.3357	1.31609	2.25531e-37	0.396253
RABL2B	12.1146	12.0338	0.993326	0.839115	-0.00966074
KEAP1	106.051	120.542	1.13664	1.48571e-09	0.184782
DDX43	0.310272	0.268795	0.866323	0.248897	-0.207023
PTPRH	3.06619	2.4018	0.783318	0.00529631	-0.352331
DCT	2.28068	3.70019	1.6224	0.000961286	0.698134
SLC35C2	27.5809	27.3677	0.992271	0.713998	-0.0111936
CRYBG3	3.40782	5.92686	1.73919	2.06839e-15	0.79842
EPHA6	0.346912	0.974449	2.80892	7.73392e-15	1.49002
SCTR	0.186942	0.218541	1.16903	0.176213	0.225313
RFX3	10.9991	15.989	1.45367	1.77469e-18	0.539699
RIF1	8.93644	13.7518	1.53884	4.52526e-53	0.621846
RAB21	15.748	18.7125	1.18825	7.31e-13	0.248834
SLC4A4	82.3549	141.478	1.71791	5.87323e-25	0.780652
SMARCA2	21.4603	31.292	1.45814	1.78168e-32	0.544125
RDH8	0.0783162	0.0336695	0.429918	0.118471	-1.21787
SESN1	28.5446	37.6666	1.31957	5.65109e-13	0.40007
MID2	4.75843	7.80156	1.63952	3.0828e-24	0.713277
DNAAF6	0.21302	0.283306	1.32995	0.628898	0.411375
COL5A3	33.8322	28.9777	0.856512	0.0415078	-0.223454
SRCAP	0.773447	1.08262	1.39974	2.06492e-23	0.485154
PUM3	18.5539	17.7933	0.959007	0.266873	-0.0603871
CPB2	0.0438676	0.0439057	1.00087	0.99134	0.00125409
CHRNA3	0.644238	0.976545	1.51581	0.0310878	0.600093
KCNN2	10.7023	16.0726	1.50179	1.07606e-15	0.586688
CNOT4	17.8358	24.3298	1.3641	4.23237e-42	0.447947
PSEN1	30.4959	37.7925	1.23926	5.41387e-16	0.309483
CPOX	18.8417	19.2761	1.02305	0.544925	0.0328807
CLDND1	137.713	144.594	1.04996	0.36464	0.0703373
MOK	4.29131	4.25778	0.992185	0.857471	-0.0113184
HSP90AA1	660.247	833.383	1.26223	2.16063e-16	0.335974
RBL1	7.55054	8.90667	1.17961	0.000887075	0.238307
DLGAP4	34.3938	39.2725	1.14185	4.91457e-06	0.19137
IGSF9B	19.5747	30.7089	1.56881	6.98703e-11	0.649666
CFHR2	0.00797598	0.00424023	0.531625	0.103939	-0.911519
NDC80	8.97577	7.55062	0.841223	0.0878443	-0.24944
AP4E1	5.33776	7.08133	1.32665	1.07979e-28	0.407785
RSBN1	11.9757	17.0065	1.42008	2.55611e-30	0.505972
MAGI3	8.26722	14.0218	1.69607	2.2965e-33	0.762195
CXCL2	17.2794	12.3911	0.717101	0.039641	-0.479751
AFP	0.344018	0.165189	0.480173	0.00560088	-1.05837
COL4A4	1.88431	3.12165	1.65665	0.000335572	0.728271
TCF7	2.69537	2.57214	0.95428	0.644321	-0.0675159
OSTM1	26.1202	24.3213	0.931128	0.0377664	-0.102949
CDH7	0.457978	0.989011	2.15951	1.63153e-10	1.11071
IMPG2	0.326647	0.397105	1.2157	0.000191962	0.281789
PCNP	147.331	162.385	1.10218	5.48155e-05	0.140357
EXD2	30.2922	42.7919	1.41264	1.03747e-37	0.498389
ARG2	5.18535	5.46889	1.05468	0.263332	0.076806
MEF2C	17.7258	29.283	1.652	1.15834e-12	0.72421
PTPRC	10.4242	10.466	1.00401	0.963154	0.00577489
CACNA1S	0.334908	0.312246	0.932336	0.765611	-0.101079
PKP1	0.500287	0.588011	1.17535	0.232494	0.233089
UBA5	20.946	26.3995	1.26036	2.30444e-31	0.333834
STK17B	17.9513	26.3894	1.47006	9.42574e-14	0.555873
CDC14B	15.6093	20.9693	1.34339	1.33354e-25	0.425874
ZNF510	11.6592	18.9399	1.62445	3.78658e-55	0.699952
LRP2	2.48984	2.99447	1.20268	0.146336	0.266251
ZNF506	7.94374	9.59782	1.20822	4.99668e-14	0.272888
JMJD4	5.85153	5.56065	0.95029	0.0911175	-0.0735596
DUSP12	39.0481	39.1042	1.00143	0.959167	0.00206855
AACS	5.18203	6.48965	1.25234	9.27478e-08	0.324622
DELE1	42.3148	49.9603	1.18068	3.93883e-15	0.239618
SLC13A1	0.0130888	0.0216523	1.65426	0.00015436	0.726184
CADPS2	10.5475	14.8227	1.40532	1.48098e-06	0.490904
PCDHB4	9.43803	13.9106	1.47389	0.00156605	0.559626
PCDHA6	0.482538	1.00531	2.08338	9.82144e-06	1.05893
PCDHGA2	1.98721	4.3841	2.20616	1.91976e-09	1.14154
HSPB11	18.0855	14.9041	0.824091	1.43978e-07	-0.279124
PHLPP1	57.9413	93.1724	1.60805	7.82025e-48	0.68531
ATP8B1	1.57972	1.16897	0.739986	4.1771e-05	-0.43443
IL12RB2	0.492408	0.89886	1.82544	9.84894e-06	0.868244
SMARCD3	75.2488	71.572	0.951138	0.0609076	-0.0722741
WDR70	13.1869	14.7296	1.11699	1.21877e-06	0.159619
FYB1	11.2677	12.0116	1.06602	0.420504	0.0922329
MPP4	0.204513	0.116039	0.567393	0.000275941	-0.817581
STRADB	45.4683	51.6745	1.1365	0.0011772	0.184593
BZW1	46.2433	46.1872	0.998787	0.972242	-0.00175101
PGR	0.244617	0.373748	1.52789	0.000511869	0.611544
C1QTNF3	8.05234	12.1396	1.50758	0.00219424	0.592236
ME2	12.9557	14.6234	1.12872	1.11404e-06	0.174684
C5orf22	16.7676	19.4947	1.16264	2.95708e-09	0.217401
CCNT2	15.0575	19.0511	1.26522	5.09727e-19	0.339392
FAM135A	7.71367	11.2501	1.45846	9.13609e-34	0.54445
COL19A1	0.229553	0.311893	1.3587	0.0625698	0.442225
EPB41L3	17.8023	27.3254	1.53494	2.02701e-12	0.618181
COBLL1	3.50327	3.9684	1.13277	0.00819946	0.179854
DLG3	13.3125	20.0666	1.50735	3.94277e-17	0.592017
KCNK2	8.6755	13.2259	1.52452	7.73099e-09	0.608352
SERTAD4	2.28798	3.18736	1.39309	0.0357206	0.478285
TRAF5	4.36899	3.48883	0.798544	0.000252012	-0.324557
MRPL22	11.2044	9.28001	0.828248	1.09615e-09	-0.271866
GEMIN5	17.0807	23.0595	1.35003	1.28427e-34	0.432993
OPRK1	0.736435	1.2308	1.6713	0.00014574	0.740967
NFE2L1	135.565	179.157	1.32156	3.13172e-22	0.40224
SEMA5B	17.7256	23.2383	1.31101	2.10223e-05	0.390674
GSK3B	15.3003	24.6172	1.60893	1.71559e-53	0.686101
ITGB5	44.7181	44.1486	0.987265	0.811662	-0.0184909
ERC1	15.7524	27.3573	1.73671	3.16412e-39	0.796358
XPO1	20.0226	25.0257	1.24987	7.84576e-17	0.32178
RNF13	96.1661	106.012	1.10238	0.00136768	0.140624
TRPM3	2.38834	3.12124	1.30687	0.0826118	0.386113
PALB2	8.76422	11.2408	1.28258	9.89407e-22	0.359048
DOP1A	8.92954	15.7091	1.75923	3.02586e-41	0.814942
LYRM2	20.6765	25.9047	1.25286	1.5195e-22	0.325226
BCKDHB	26.1451	34.1303	1.30542	6.16996e-12	0.38451
KAT6A	9.33995	16.8514	1.80422	2.85618e-60	0.851378
TUT7	9.50756	12.9905	1.36633	9.16037e-24	0.450311
ULK2	15.4735	22.4763	1.45257	7.49365e-28	0.538604
GRHL2	0.0715106	0.064127	0.896748	0.154525	-0.157225
TNPO1	37.456	50.6214	1.35149	2.02478e-22	0.434553
PLOD1	94.9745	69.9398	0.736406	1.8336e-07	-0.441426
P2RX5	0.930074	1.04701	1.12572	0.180177	0.170853
ITGAE	10.7749	8.77674	0.814551	1.95526e-08	-0.295923
DIS3	12.415	17.8633	1.43885	5.42011e-36	0.524917
PIBF1	9.42712	12.3275	1.30766	1.56175e-21	0.386989
TDRD3	7.81343	9.60668	1.22951	1.12224e-16	0.298082
NUFIP1	11.0785	15.067	1.36002	1.74972e-28	0.443628
PDS5B	10.02	14.7203	1.46909	7.64984e-39	0.554921
OXCT1	50.4955	72.5597	1.43695	1.15321e-33	0.523014
RRAGB	36.3485	47.9799	1.32	9.14976e-30	0.400535
EPYC	0.992288	0.0200287	0.0201844	0.292957	-5.63062
CYLD	12.8956	18.9869	1.47235	4.97875e-44	0.558122
SLC27A5	5.68066	4.78132	0.841683	1.81152e-07	-0.248651
ZNF324	7.26091	8.83364	1.2166	3.01887e-11	0.282857
ZNF671	14.6144	16.4391	1.12485	3.25175e-05	0.169738
ZNF416	9.67242	9.54918	0.987258	0.738368	-0.0185004
ZNF586	4.4455	4.23271	0.952133	0.188027	-0.0707647
ZNF446	5.00634	5.45334	1.08929	0.00316682	0.123383
ZNF264	7.59399	9.17236	1.20784	1.67349e-10	0.272435
RPS5	487.582	356.435	0.731025	5.18659e-08	-0.452007
FAT1	27.7142	44.3926	1.6018	1.91279e-18	0.679695
YTHDC1	38.645	52.4075	1.35613	5.5388e-44	0.439491
CHMP2B	16.9046	20.1229	1.19038	6.08657e-16	0.251424
SMAP2	90.5545	119.287	1.3173	1.86508e-15	0.397583
PPIE	14.5311	15.2386	1.04869	0.0348308	0.0685926
ZMPSTE24	49.6215	56.8651	1.14598	9.37607e-06	0.196577
STARD7	193.652	231.742	1.19669	1.78717e-23	0.259055
NOA1	30.1916	37.1731	1.23124	1.23325e-11	0.300109
REST	7.92163	9.16317	1.15673	0.00284421	0.210051
HAL	0.166359	0.090094	0.541562	2.48721e-06	-0.884802
SSH1	10.1299	13.0135	1.28466	6.94213e-17	0.361391
GSTP1	476.644	404.75	0.849165	6.2865e-08	-0.235883
APLP2	272.829	321.066	1.1768	2.77084e-08	0.234871
FAM234B	18.0714	27.932	1.54565	1.24291e-27	0.628214
SLCO1A2	14.3725	23.7679	1.65371	1.38331e-11	0.725705
WBP11	59.5416	75.0221	1.25999	3.30094e-29	0.333417
EIF3I	60.6298	51.768	0.853837	3.14191e-06	-0.227968
NKAIN1	19.3409	27.1233	1.40238	2.51725e-07	0.487877
COL16A1	29.5651	26.925	0.910703	0.133844	-0.134948
TXLNA	54.0326	52.5771	0.973062	0.479284	-0.0393958
APOB	0.0857126	0.106901	1.2472	0.191605	0.318691
NCOA1	45.3776	75.0054	1.65292	1.20062e-74	0.725013
AGBL5	19.1855	21.6566	1.12881	4.1355e-06	0.174797
EFR3B	21.77	32.5743	1.49629	3.24798e-30	0.581392
KIF3C	61.5041	112.02	1.82134	3.47248e-30	0.865
RAB10	186.817	239.119	1.27996	2.75542e-28	0.356101
GCKR	1.09749	0.870168	0.792872	0.000648048	-0.334839
HADHA	181.591	216.309	1.19119	2.05881e-18	0.2524
MAPRE3	63.8121	80.4559	1.26082	3.01364e-08	0.334367
CAD	24.2126	28.7534	1.18754	1.36696e-06	0.247975
CD59	73.0055	69.3633	0.95011	0.115031	-0.0738331
CD82	72.0543	82.3822	1.14333	0.0023569	0.193247
BCORL1	7.02497	9.31487	1.32596	4.00871e-08	0.407043
ATRX	10.4344	17.028	1.63192	4.85151e-25	0.706567
AK6	27.079	25.6862	0.948566	0.0104885	-0.0761799
FCN1	0.647984	0.303816	0.468864	0.00025602	-1.09276
MYNN	10.7611	11.8985	1.10569	0.000165971	0.144952
MECOM	3.27156	3.25117	0.993767	0.917412	-0.00902029
SCAMP1	34.6678	51.2843	1.4793	3.20364e-45	0.564919
PREP	10.7659	12.9686	1.2046	7.20869e-08	0.268552
HACE1	7.02079	10.0438	1.43059	1.68951e-43	0.516606
SEH1L	9.3622	10.7308	1.14619	6.21066e-09	0.196841
WDR47	33.4608	53.1846	1.58946	5.77965e-28	0.668535
WDFY1	20.4633	25.2057	1.23176	2.73426e-22	0.300716
OVGP1	4.80101	4.54219	0.94609	0.305747	-0.0799502
SLC25A24	5.0752	3.53816	0.697146	4.34182e-06	-0.520468
MAP3K4	13.7406	17.5875	1.27997	5.36692e-11	0.356109
PILRA	19.0921	13.8601	0.725958	2.2556e-09	-0.462042
IGSF9	1.35149	1.31395	0.97222	0.845537	-0.0406459
ABCB1	14.3035	17.9643	1.25594	3.46481e-07	0.328765
ZNF213	18.2133	21.8972	1.20226	1.01555e-17	0.265752
AKR1B1	143.692	136.028	0.946661	0.0370119	-0.0790796
CPNE3	59.0147	80.3247	1.3611	1.15586e-27	0.444769
RRN3	41.2872	56.1385	1.35971	3.09844e-25	0.443295
CTTN	75.2774	82.5982	1.09725	3.06327e-05	0.133893
WNT11	1.07414	1.04423	0.972151	0.901276	-0.0407484
MTIF2	27.4847	32.3867	1.17835	2.68374e-18	0.236772
DDHD2	18.4844	26.4737	1.43222	3.08987e-47	0.518251
TTC39A	0.920876	0.622665	0.676166	1.06286e-05	-0.564551
EPS15	43.1139	56.4949	1.31036	4.61277e-17	0.389967
ORC1	4.68288	4.06961	0.869042	0.157851	-0.202503
MGST2	18.5981	13.365	0.718622	5.05538e-13	-0.476696
CHERP	22.1529	29.7167	1.34144	3.67398e-21	0.423779
ATG16L1	14.765	15.632	1.05873	0.0184473	0.0823295
USP40	16.1025	18.3883	1.14195	2.25563e-07	0.191504
POMGNT1	62.7934	59.9101	0.954082	0.0826544	-0.0678151
RAD54L	2.92105	2.7181	0.930521	0.43553	-0.10389
MAST2	27.6797	30.8412	1.11422	0.000204772	0.156034
DNAJA1	246.451	312.321	1.26728	1.31351e-23	0.341732
B4GALT1	23.4659	18.4074	0.784433	0.00169808	-0.350278
CHMP5	123.418	125.373	1.01584	0.496491	0.0226751
NFX1	20.7292	26.8403	1.2948	3.52279e-29	0.372733
AQP6	3.21479	3.97867	1.23761	0.00466232	0.307562
DIMT1	7.34901	8.87036	1.20701	3.27135e-09	0.271443
IPO11	11.0247	14.5359	1.31848	1.62387e-31	0.398879
FOLH1	8.81483	8.44097	0.957588	0.636015	-0.0625234
EIF2AK1	113.519	129.551	1.14123	3.65227e-08	0.190585
NME8	0.38627	0.204233	0.528731	3.02627e-10	-0.919394
EPDR1	66.78	72.5895	1.08699	0.0779009	0.120345
SNX10	34.9733	27.5777	0.788534	0.00509342	-0.342755
SEPHS1	59.028	79.9328	1.35415	1.28782e-25	0.437389
MRPL28	79.9633	76.3027	0.954221	0.0661551	-0.0676047
HBQ1	2.99619	3.54437	1.18296	0.0482021	0.242397
ITPKC	32.5467	24.2694	0.745678	2.73169e-07	-0.423376
CEACAM6	0.176901	0.124606	0.704384	0.484092	-0.505566
FAT2	0.183121	0.369195	2.01613	0.147862	1.01159
RBM22	65.5423	75.0544	1.14513	1.16963e-11	0.19551
TMED2	135.098	123.229	0.912146	0.00562608	-0.132663
ERO1B	11.3203	14.2553	1.25926	7.0605e-16	0.332579
ZFAND6	47.043	46.8945	0.996843	0.918552	-0.00456232
HSD17B2	0.0158944	0.0097977	0.616424	0.0366004	-0.698005
TXLNG	17.1426	24.0126	1.40076	1.80055e-26	0.486208
PPEF1	1.63179	1.23633	0.757651	0.133281	-0.400395
LAT2	21.9251	18.0352	0.822585	0.00047172	-0.281763
HUWE1	50.0174	81.7498	1.63443	6.71754e-65	0.708784
ZW10	17.8207	21.5143	1.20726	2.30103e-12	0.27174
ALG9	5.23929	6.34748	1.21151	1.13855e-11	0.276812
MYBPC2	0.358228	0.281203	0.784983	0.0310564	-0.349266
NOX4	2.38012	1.26741	0.532498	8.42594e-09	-0.909152
ACOX3	18.4285	22.3992	1.21547	9.05608e-19	0.281511
MTMR2	11.8669	14.7062	1.23927	2.20413e-12	0.309489
PPP1R15A	53.5662	40.6617	0.759092	3.64717e-06	-0.397654
HSD17B14	85.6247	79.7527	0.931422	0.0596299	-0.102494
TRIP6	108.546	73.2643	0.674964	1.40525e-10	-0.567118
ACHE	18.0946	17.9	0.989247	0.857107	-0.0155971
FTL	10006.1	5333.06	0.53298	1.05174e-20	-0.907847
SRRT	89.6709	87.2133	0.972593	0.337505	-0.0400914
BAX	74.4713	56.0364	0.752456	2.70251e-13	-0.410321
NLK	26.8297	38.6828	1.44179	2.71676e-21	0.527863
PIGS	36.6295	42.6482	1.16431	3.09507e-10	0.219481
ADAMTS2	3.63709	2.26861	0.623745	0.00503951	-0.680972
TMPRSS11E	0.0227832	0.0184486	0.809743	0.351506	-0.304464
ATXN7L3	44.3302	58.2448	1.31389	8.5836e-16	0.393839
PGS1	19.4702	23.5755	1.21085	2.4547e-18	0.276023
PSMC5	102.791	104.119	1.01292	0.581933	0.0185268
UIMC1	16.9907	18.7884	1.10581	2.58004e-05	0.1451
CETP	3.39636	2.55386	0.75194	0.000228323	-0.411311
MMP2	72.6674	48.6063	0.668887	0.000110405	-0.580165
MT3	1167.24	773.951	0.663059	9.91221e-07	-0.59279
LPCAT2	10.8709	12.2784	1.12947	0.0404725	0.175649
GNAO1	51.4378	86.2698	1.67717	6.41371e-44	0.746027
OGFOD1	22.2501	27.1049	1.21819	2.15789e-19	0.284744
SH3BP2	24.0302	25.3826	1.05628	0.151263	0.0789888
NOP14	18.3335	20.56	1.12144	8.24215e-06	0.165356
ADD1	105.105	140.177	1.33369	2.77718e-50	0.415418
L2HGDH	5.19286	7.57724	1.45916	7.23575e-40	0.545142
TXNDC16	15.1375	23.3951	1.54551	1.68994e-45	0.628081
RTRAF	34.6043	33.9186	0.980183	0.402925	-0.0288766
NID2	6.35045	5.80425	0.91399	0.626782	-0.12975
GMCL1	13.8734	16.6367	1.19918	3.75011e-14	0.262048
SF3B2	110.062	136.925	1.24407	5.60744e-21	0.315065
KLHL42	25.2186	37.1312	1.47238	8.68773e-42	0.558146
GNAS	405.992	455.371	1.12163	5.42569e-05	0.165591
DNM1L	39.8883	55.2255	1.3845	1.42259e-32	0.469369
PTHLH	3.32053	2.91117	0.876718	0.116223	-0.189815
PHACTR3	31.3143	52.2844	1.66967	1.66954e-23	0.73956
ERGIC2	18.4898	21.9922	1.18942	1.58663e-10	0.250259
TFAP2C	1.10531	0.835677	0.756056	0.333663	-0.403435
AURKA	11.2475	8.55682	0.760775	0.00127866	-0.394459
CASS4	2.2	2.32594	1.05725	0.366929	0.0803137
PIR	18.3993	14.9509	0.812582	0.000540597	-0.299415
AAMDC	9.11942	9.26773	1.01626	0.538635	0.0232732
RFX2	11.0543	12.8909	1.16614	0.00391502	0.22174
METTL2A	16.6655	17.7876	1.06733	0.00802792	0.094004
SULT2B1	0.492688	0.381108	0.773528	0.000943886	-0.370475
ALG6	8.81964	8.37721	0.949836	0.328311	-0.0742501
CNOT3	20.6302	22.2221	1.07717	0.0187695	0.10724
GP6	0.33082	0.339576	1.02647	0.660594	0.0376882
PTPN4	6.78483	11.9499	1.76126	1.21962e-57	0.81661
DDX18	30.6103	39.7048	1.29711	2.4597e-22	0.375296
KHSRP	166.272	209.514	1.26007	1.18241e-18	0.333502
GNA11	42.6748	48.6227	1.13938	2.55019e-08	0.188245
ASAP3	42.2481	47.726	1.12966	0.00617905	0.175886
EDEM2	52.4797	39.3519	0.749849	6.88524e-12	-0.415327
DNMT3B	2.2208	2.25609	1.01589	0.789491	0.0227394
REM1	4.3399	6.40087	1.47489	0.0272533	0.560606
TPX2	35.5842	33.7236	0.947713	0.568514	-0.0774777
PDRG1	57.3239	47.4396	0.827572	8.39301e-08	-0.273043
EPB41L1	40.7597	59.7098	1.46492	2.79239e-14	0.550822
SLC15A1	0.0662332	0.0464931	0.70196	0.417824	-0.510539
DOCK9	10.685	16.07	1.50398	3.43515e-17	0.588783
ANKRD10	81.1627	75.1034	0.925344	0.146108	-0.111938
TGDS	13.037	12.2384	0.938746	0.066298	-0.0911934
DOCK3	14.9059	28.2755	1.89693	3.10977e-29	0.923668
C3orf18	29.9802	35.7263	1.19166	1.36375e-15	0.252975
COQ9	42.4434	45.8053	1.07921	0.00127184	0.109974
TMEM40	0.0906184	0.0551138	0.608196	0.00112219	-0.717391
KIF9	5.74094	4.65895	0.81153	0.000377645	-0.301283
ARHGAP28	0.899015	0.998511	1.11067	0.512519	0.151435
CRLS1	1.15362	1.01995	0.884131	0.00633334	-0.177668
DEFB127	0.000714804	0.00151379	2.11777	0.426448	1.08255
PPP1R13B	7.21653	9.68161	1.34159	2.98097e-14	0.423942
ATRN	39.6126	62.3214	1.57327	6.01912e-70	0.653769
SMOX	150.344	160.778	1.0694	0.0911991	0.0967974
SIGLEC1	8.40651	5.57233	0.662859	0.0195295	-0.593227
FKBP1A	99.2123	81.3497	0.819956	6.17048e-08	-0.286381
NSFL1C	49.5847	53.186	1.07263	2.86179e-05	0.101152
SLC4A11	6.04934	4.81094	0.795284	0.0908509	-0.330458
C20orf194	24.96	37.2745	1.49337	4.17097e-36	0.57857
ZNF343	6.98465	7.91325	1.13295	6.24379e-06	0.180083
EBF4	56.7291	65.1541	1.14851	0.00133817	0.199768
CPXM1	112.724	98.6696	0.875319	0.0935149	-0.192119
MAVS	37.6865	47.5613	1.26202	6.61854e-21	0.335739
LZTS3	46.996	67.6841	1.44021	8.05603e-15	0.526278
F11	0.0696095	0.0672514	0.966124	0.821479	-0.0497191
XRN2	77.3158	84.1718	1.08868	0.0174758	0.122574
KIZ	28.3797	37.2096	1.31113	1.97583e-12	0.390815
DYNLL1	271.109	233.003	0.859443	3.1885e-08	-0.218525
TESC	13.2029	12.1312	0.918827	0.238919	-0.122134
SNX5	48.5389	53.7743	1.10786	2.26984e-05	0.147773
RPL6	376.833	371.918	0.986957	0.667828	-0.0189406
SIRPG	0.468615	0.233092	0.497407	0.000145741	-1.0075
MAPKAPK5	9.10378	10.0734	1.10651	8.58596e-08	0.146017
P2RX7	17.7309	35.2445	1.98775	1.15257e-17	0.991133
ESF1	27.0361	35.126	1.29923	4.09686e-23	0.377652
RBBP9	31.0713	37.0954	1.19388	1.07564e-08	0.255658
ANAPC5	37.1701	39.4187	1.06049	0.00869999	0.0847375
SLC23A2	59.7483	97.4822	1.63155	5.34962e-51	0.706241
SLC8B1	15.1207	13.2098	0.873624	0.000352942	-0.194916
TMEM230	127.922	107.201	0.838023	4.31702e-06	-0.254939
DZANK1	3.64844	3.9807	1.09107	0.00868653	0.125743
KDM2B	8.82504	11.6307	1.31792	2.03789e-18	0.39826
CFAP61	1.53797	1.49967	0.975101	0.820351	-0.0363758
LHX5	3.43378	5.09921	1.48501	0.0204849	0.570473
TASP1	8.20287	9.05473	1.10385	0.000315823	0.142542
OAS1	20.9162	15.0549	0.719773	0.0284495	-0.474386
GCN1	36.7659	48.6206	1.32244	2.95633e-22	0.403198
RPLP0	1086.31	893.735	0.822725	5.99434e-06	-0.281517
PXN	15.6135	15.5717	0.997325	0.935128	-0.0038645
SIRT4	5.6594	6.20971	1.09724	0.00553203	0.133877
RPH3A	17.8396	29.7707	1.6688	6.88934e-07	0.738812
KIF16B	5.03032	5.47002	1.08741	0.047638	0.120895
TRMT6	16.3846	17.9464	1.09532	0.00138557	0.131354
CHGB	66.6914	112.479	1.68657	1.69418e-09	0.754089
PEBP1	1319.94	1539.11	1.16604	6.50374e-09	0.221615
TBX5	2.47201	2.91438	1.17895	0.444731	0.237506
BRAP	23.0888	30.0657	1.30217	1.77081e-38	0.380923
ERP29	115.724	100.941	0.872258	6.98213e-08	-0.197173
NOS1	1.76742	3.08184	1.74369	0.000569539	0.802146
FUS	156.916	175.982	1.1215	2.65761e-05	0.165436
IGBP1	89.3062	97.3611	1.0902	0.00101962	0.124586
FXYD5	39.9716	22.4926	0.562714	6.4713e-16	-0.829526
ZNF302	36.9736	44.8163	1.21212	3.29963e-11	0.277528
GRAMD1A	40.9376	41.8632	1.02261	0.415316	0.0322552
FXYD3	0.206879	0.214444	1.03657	0.68957	0.0518112
HEPH	13.3314	18.0444	1.35353	2.4249e-06	0.436725
CDIP1	112.204	142.839	1.27302	5.19867e-14	0.34826
CMTM1	2.4237	4.07962	1.68322	8.16151e-29	0.751221
KCNH4	1.16145	1.83374	1.57884	7.79276e-09	0.658863
GANAB	225.306	256.469	1.13831	1.43311e-05	0.1869
GMIP	19.2671	19.966	1.03628	0.363967	0.0514083
RBM41	3.51486	5.75078	1.63614	1.41957e-50	0.710292
BIRC5	32.0034	20.5486	0.642076	5.8812e-05	-0.639184
LAG3	2.45237	1.44578	0.589543	0.00610065	-0.76233
MLF2	306.174	342.858	1.11982	2.47823e-05	0.163262
OTUB2	1.45459	2.06093	1.41685	5.91365e-14	0.502688
DDX24	70.3698	96.1728	1.36668	2.77512e-43	0.450673
ZBTB25	4.7494	5.73066	1.20661	1.17454e-13	0.270954
NECAP1	22.7686	30.3259	1.33191	1.97376e-17	0.413501
ARHGAP4	17.3973	13.2646	0.762452	9.21378e-08	-0.391282
ANKRD24	9.2514	11.6053	1.25444	0.000289898	0.327041
DHX32	17.0557	19.6791	1.15381	6.47169e-09	0.20641
RCOR1	13.5448	17.6405	1.30238	4.33091e-14	0.381153
GPATCH2L	7.15663	11.7618	1.64349	1.46588e-51	0.716762
LTBP4	40.4145	44.4458	1.09975	0.190837	0.137174
BLVRB	74.4017	58.1231	0.781207	5.8577e-09	-0.356223
SLC9A1	17.3326	16.8184	0.970334	0.484001	-0.0434466
SPTLC1	39.8046	47.7554	1.19975	8.39851e-16	0.26273
PAPOLA	33.6605	41.6202	1.23647	1.68914e-19	0.306228
CCNK	2.30745	3.26961	1.41698	2.11325e-27	0.502821
PCBP4	132.477	141.395	1.06731	0.108607	0.0939859
RGS1	77.55	58.8382	0.758713	0.00132931	-0.398375
YPEL3	84.7053	92.3703	1.09049	0.00835833	0.124976
MRPS33	31.2746	30.1971	0.965548	0.210646	-0.05058
NDUFB2	54.5106	40.6422	0.745583	2.23955e-19	-0.42356
NUDC	155.988	154.154	0.988246	0.626551	-0.0170582
MAEA	20.449	21.892	1.07056	0.00222294	0.0983699
ICAM1	22.4486	12.7747	0.569063	7.45254e-07	-0.813341
STRN4	42.8105	44.6933	1.04398	0.185892	0.062092
IRAK3	3.49369	3.61187	1.03383	0.551339	0.0479939
LYZ	41.0462	17.6806	0.43075	1.07129e-05	-1.21508
SI	0.0168749	0.0126365	0.748835	0.464293	-0.417279
MUL1	62.212	62.1334	0.998736	0.965039	-0.0018248
TFAP4	5.78787	6.83993	1.18177	6.72469e-06	0.240948
PDCD7	28.3282	33.3632	1.17774	2.0085e-14	0.236016
SPG21	67.9656	66.7763	0.982501	0.413421	-0.0254697
FETUB	0.341554	0.378901	1.10935	0.258438	0.149708
DNAJB11	14.9499	14.0834	0.942038	0.0761403	-0.0861431
P3H2	8.29065	6.46802	0.780159	0.00557845	-0.35816
THPO	1.77966	2.01896	1.13447	0.0131347	0.182014
CHRD	9.68261	10.708	1.1059	0.0205674	0.145224
FLT3LG	0.294165	0.218777	0.743722	8.64956e-08	-0.427164
RAB11FIP3	56.2116	68.4388	1.21752	8.94624e-19	0.283944
GNPTG	81.6122	82.0922	1.00588	0.777507	0.00846012
ZNF268	6.03069	7.26182	1.20414	5.47562e-11	0.268008
GOLGA3	25.3823	29.9806	1.18116	3.97022e-11	0.240204
PABPC4	28.2186	27.692	0.981338	0.521833	-0.0271773
CD209	2.02969	0.864901	0.426125	0.0105736	-1.23065
CERS4	43.5538	46.9237	1.07737	0.00811303	0.107516
MCOLN1	24.9232	24.4978	0.982932	0.483258	-0.0248371
USP48	17.1538	20.7725	1.21095	2.78761e-13	0.276142
EFNB1	30.62	26.3607	0.8609	0.01392	-0.216083
PDPR	15.2389	23.5839	1.54761	1.53792e-37	0.630043
AARS1	88.867	122.011	1.37296	5.35124e-45	0.457288
GLG1	58.3495	77.3539	1.3257	1.97905e-30	0.406752
KIF4A	10.7133	10.0939	0.942185	0.546593	-0.0859176
TNRC6A	19.0517	26.1708	1.37367	2.45135e-31	0.458037
PLEKHG2	16.8493	16.4843	0.978337	0.684375	-0.0315972
DLL3	238.875	334.7	1.40115	2.24146e-05	0.486611
NAT14	72.8737	62.2753	0.854565	2.20313e-05	-0.226738
PITPNM2	11.3356	15.0966	1.33179	3.16536e-13	0.413362
EXOC1	28.9147	32.955	1.13973	0.0201465	0.188692
RBM27	9.65823	11.6509	1.20632	1.1718e-20	0.270608
POU4F3	0.311686	0.326678	1.0481	0.464674	0.0677752
OSBPL8	26.2588	40.2841	1.53412	5.19181e-33	0.61741
DTX2	6.9339	5.14766	0.742391	3.50254e-15	-0.42975
NLRC4	3.03979	2.52535	0.830764	0.00244507	-0.267489
PUS7	11.1597	11.4288	1.02411	0.58531	0.0343649
LAMB4	0.263619	0.208701	0.791677	0.0145986	-0.337016
NRCAM	173.368	258.92	1.49347	3.88196e-19	0.578673
LAMB1	14.6539	7.92805	0.541018	5.50671e-05	-0.886251
SLC26A4	0.818677	0.96281	1.17606	0.116455	0.233957
SLC26A3	0.0938341	0.106264	1.13247	0.277414	0.179474
DLD	58.2142	68.2121	1.17174	4.03535e-11	0.228658
WDR7	12.8426	21.6565	1.68629	4.68409e-46	0.753855
TXNL1	26.7818	30.1713	1.12656	3.43144e-11	0.171921
IL5RA	0.163636	0.350606	2.14259	0.339664	1.09936
ABCC6	1.2157	1.48088	1.21812	0.000125805	0.284662
CMTM6	44.3362	42.1587	0.950885	0.230364	-0.0726579
ITGA6	35.5803	42.3576	1.19048	8.21518e-05	0.251542
RAPGEF4	28.6128	49.731	1.73807	3.18797e-14	0.797484
MAP3K20	7.95818	8.09876	1.01766	0.754253	0.0252624
SMPX	0.377861	0.607383	1.60743	0.00252354	0.684752
FH	94.9016	97.235	1.02459	0.45446	0.0350438
SEL1L3	13.389	14.2899	1.06728	0.768407	0.0939439
TF	40.5788	44.5701	1.09836	0.2867	0.13535
CDV3	101.585	125.947	1.23982	6.35009e-22	0.310131
MYO15A	0.202794	0.212485	1.04779	0.663967	0.0673494
ALKBH5	86.6829	95.5464	1.10225	2.0118e-07	0.140455
APOH	0.510603	0.534664	1.04712	0.879124	0.0664313
NLRP1	2.36677	2.45783	1.03847	0.410703	0.0544641
PITPNM3	5.72623	10.3534	1.80807	2.63217e-08	0.854448
SPAG7	67.3566	67.7207	1.00541	0.808434	0.00777691
ORC6	6.14435	5.72134	0.931156	0.371057	-0.102906
ZFHX4	6.79529	11.4572	1.68605	2.35901e-26	0.753647
SLC17A6	1.467	3.19693	2.17923	2.93537e-08	1.12382
CPA1	0.163449	0.154859	0.947447	0.884632	-0.0778827
ZC3HC1	30.6733	28.5601	0.931109	0.238379	-0.102978
ESR1	0.317676	0.354906	1.11719	0.0312179	0.159879
RGS17	4.62178	5.16333	1.11718	0.0837285	0.159856
ANGPT2	14.1956	10.0456	0.707657	0.00043183	-0.498877
TMEM101	35.3986	31.8491	0.899726	4.78296e-06	-0.152442
CD200	33.5432	49.6834	1.48118	3.20223e-19	0.566745
CCDC80	45.7221	59.9109	1.31033	1.56167e-07	0.389929
CMA1	0.0778246	0.138628	1.78129	1.39608e-07	0.83292
PSME1	189.787	161.52	0.851057	1.61069e-06	-0.232672
PPP2R3C	17.832	19.1713	1.0751	0.00179199	0.104477
HAUS4	10.2053	11.159	1.09345	0.000967005	0.128888
JPH4	54.9946	94.2708	1.71418	9.43759e-21	0.777522
MYH7	15.6041	22.3831	1.43443	0.00086254	0.520481
CEBPE	0.533955	0.409261	0.76647	0.000312038	-0.383698
SLC7A8	16.469	15.8408	0.961852	0.561738	-0.0561128
OSGEP	28.1071	27.0942	0.963963	0.190845	-0.0529502
SLC22A17	259.626	340.797	1.31265	2.34386e-15	0.392478
RNF31	0.473753	0.414446	0.874815	0.00601725	-0.19295
SCFD1	5.14977	6.16517	1.19717	4.92483e-19	0.259633
G2E3	5.70579	6.9611	1.22001	1.31019e-08	0.286887
HECTD1	24.6389	39.6913	1.61092	8.18468e-69	0.687886
HNRNPC	195.778	209.867	1.07196	0.0015632	0.100257
RPGRIP1	0.624408	0.697235	1.11663	0.00205005	0.159157
SUPT16H	61.0631	88.3311	1.44656	5.84449e-33	0.532622
TOX4	31.2374	41.0786	1.31504	6.22226e-37	0.395111
GEMIN2	13.2919	13.183	0.991808	0.778648	-0.0118666
TGM1	1.55153	1.50632	0.970862	0.57851	-0.0426618
TINF2	76.2411	81.7303	1.072	0.00102696	0.100302
DAZL	0.0529804	0.026846	0.506715	0.0513944	-0.980754
TBL1Y	0.118564	0.120294	1.01459	0.952141	0.0208918
SEMA6A	38.6901	55.4437	1.43302	1.87301e-22	0.519059
TRPM7	7.00365	8.51725	1.21612	2.21149e-08	0.28228
TYRO3	33.2672	42.4143	1.27496	1.41051e-09	0.350454
WDR76	10.587	10.8654	1.0263	0.712262	0.0374502
CAPN3	1.92877	2.07446	1.07554	0.419023	0.105058
SNAP23	4.5289	4.87088	1.07551	0.0190606	0.105022
TBX15	6.53271	5.7698	0.883216	0.101601	-0.179161
PHGDH	86.7579	107.693	1.2413	1.30262e-07	0.311853
COL9A3	29.9594	26.6381	0.88914	0.359789	-0.169518
EZR	272.373	360.314	1.32287	6.22896e-10	0.403672
MYL6	335.311	212.913	0.634972	4.12172e-16	-0.655234
AGO1	15.4292	21.8353	1.41519	6.48954e-36	0.500999
TEKT2	7.0231	6.44545	0.91775	0.499769	-0.123828
CLSPN	2.2298	2.34147	1.05008	0.623415	0.0705024
RFFL	9.36529	10.6675	1.13905	0.000375686	0.187829
UNC13D	8.72799	8.03126	0.920172	0.0725022	-0.120024
MFSD11	10.008	11.2643	1.12553	5.77954e-08	0.170599
DPYSL2	297.679	375.832	1.26254	5.67582e-18	0.336329
TGFB2	20.7641	23.2112	1.11785	0.346422	0.160726
GPATCH2	5.59135	6.92236	1.23805	4.24726e-17	0.308067
NUP50	18.1833	22.7541	1.25137	2.16435e-16	0.323512
CDC45	8.69898	6.91012	0.79436	0.0255208	-0.332136
COMT	70.7239	70.191	0.992465	0.748635	-0.0109117
ADA2	17.2862	13.7451	0.795149	0.00111673	-0.330702
VNN3	0.091764	0.0394161	0.429538	1.04968e-06	-1.21914
ECHDC1	31.9315	34.0182	1.06535	0.00608761	0.0913245
LRRFIP2	18.2199	21.1595	1.16134	2.05331e-09	0.215789
SEC22C	27.4292	33.6385	1.22638	4.08578e-29	0.294403
XYLB	1.63004	2.01325	1.23509	7.05528e-07	0.304617
HDAC6	29.2717	35.789	1.22265	9.71024e-15	0.290011
OR1I1	0.00916173	0.00781667	0.853187	0.129908	-0.229067
GABRP	0.0825372	0.0602523	0.730002	0.198875	-0.454027
KRT31	0.298673	0.51992	1.74076	0.0383824	0.799721
CDC6	5.6157	4.87541	0.868176	0.124262	-0.203941
UPRT	14.0439	15.7597	1.12218	1.94897e-05	0.166299
CDC23	25.5499	31.3885	1.22852	3.28159e-15	0.296918
AAAS	35.9541	36.1132	1.00442	0.865991	0.0063698
CBX5	50.4421	77.7907	1.54218	3.81331e-44	0.624969
FMO2	1.47973	2.30928	1.56061	6.63764e-07	0.642106
[truncated: 17,482 more rows]

## Sheet: Table S3
Table S3: Top 10 GO/KEGG functional enrichment results of DEGs (differentially expressed genes) in the CGGA database (sorted by count).
Category	Term	Count	P	%	PValue	Genes	List Total	Pop Hits	Pop Total	Fold Enrichment	Bonferroni	Benjamini	FDR
KEGG_PATHWAY	hsa05205:Proteoglycans in cancer	16	4.03763	4.40771	9.17e-05	LUM, TWIST2, PLAUR, FN1, TWIST1, HSPG2, THBS1, MMP9, DCN, VEGFA, COL1A1, COL1A2, PLAU, FLNA, SDC1, ITGA5	200	205	8465	3.30341	0.0212289	0.0016505	0.00148827
KEGG_PATHWAY	hsa04668:TNF signaling pathway	13	4.86012	3.58127	1.38e-05	CCL20, LIF, CXCL1, CXCL3, MMP9, ICAM1, SOCS3, MMP14, IL6, CCL5, BCL3, CCL2, BIRC3	200	114	8465	4.82654	0.00323035	0.000324	0.000292
KEGG_PATHWAY	hsa04151:PI3K-Akt signaling pathway	24	5.06098	6.61157	8.69e-06	CSF3, LAMC3, ITGA3, TNC, OSM, FN1, LAMB1, THBS1, AREG, EREG, VEGFA, COL1A1, FGF7, IL6, COL1A2, COL4A2, IBSP, COL4A1, IL2RA, COL6A2, COL6A1, SPP1, COL6A3, ITGA5	200	354	8465	2.86949	0.00203183	0.000254	0.000229
KEGG_PATHWAY	hsa04657:IL-17 signaling pathway	13	5.74473	3.58127	1.8e-06	CSF3, MMP1, CCL20, CXCL1, CXCL3, MMP9, FOSL1, IL6, LCN2, CCL2, S100A9, S100A8, IL17B	200	94	8465	5.85346	0.000422	6.03e-05	5.44e-05
KEGG_PATHWAY	hsa04610:Complement and coagulation cascades	13	6.16685	3.58127	6.81e-07	CFD, CR1, SERPINA1, C1R, C5AR1, SERPINE1, PLAUR, F13A1, C2, C3, THBD, PLAU, SERPING1	200	86	8465	6.39797	0.000159	2.66e-05	2.39e-05
KEGG_PATHWAY	hsa05146:Amoebiasis	15	7.01637	4.13223	9.63e-08	IL1R1, LAMC3, IL1R2, ACTN1, FN1, CXCL1, LAMB1, CXCL3, COL1A1, COL3A1, IL6, COL1A2, COL4A2, COL4A1, CD14	200	102	8465	6.22426	2.25e-05	4.51e-06	4.06e-06
KEGG_PATHWAY	hsa04060:Cytokine-cytokine receptor interaction	26	7.60033	7.16253	2.51e-08	CSF3, IL1RN, TNFRSF6B, CXCL1, CXCL3, CCL5, CCL2, IL13RA2, CCL18, TNFRSF4, IL11, TNFRSF12A, TNFSF14, CD70, CCL20, IL1R1, GDF15, IL1R2, LIF, OSM, PPBP, IL6, IL2RA, CLCF1, IL17B, CCL26	200	297	8465	3.70522	5.87e-06	1.47e-06	1.32e-06
KEGG_PATHWAY	hsa04510:Focal adhesion	22	8	6.06061	1e-08	LAMC3, ITGA3, ACTN1, TNC, FN1, LAMB1, THBS1, MYL12A, VEGFA, COL1A1, COL1A2, COL4A2, IBSP, COL4A1, COL6A2, COL6A1, SPP1, FLNA, COL6A3, ITGA5, MYL9, BIRC3	200	203	8465	4.58695	2.34e-06	7.8e-07	7.03e-07
KEGG_PATHWAY	hsa04974:Protein digestion and absorption	19	10.6737	5.23416	2.12e-11	COL18A1, COL15A1, COL13A1, COL22A1, COL12A1, SLC16A10, DPP4, COL1A1, COL3A1, COL1A2, COL4A2, COL5A1, COL4A1, COL6A2, COL5A2, COL6A1, COL6A3, COL8A1, KCNN4	200	103	8465	7.80752	4.96e-09	2.48e-09	2.24e-09
KEGG_PATHWAY	hsa04512:ECM-receptor interaction	18	10.752	4.95868	1.77e-11	LAMC3, ITGA3, TNC, FN1, LAMB1, HSPG2, THBS1, COL1A1, COL1A2, COL4A2, IBSP, COL4A1, COL6A2, COL6A1, SPP1, COL6A3, SDC1, ITGA5	200	89	8465	8.56011	4.14e-09	2.48e-09	2.24e-09
GOTERM_BP_DIRECT	GO:0006915~apoptotic process	23	2.74769	6.33609	0.00178775	STEAP3, TNFRSF6B, TNFRSF12A, TNFSF14, BCL2A1, IGFBP3, PRF1, EMP3, THBS1, MMP9, ALDH1A3, LGALS1, ADAMTSL4, IL2RA, CASP4, LCN2, CHI3L1, CD14, PHLDA2, S100A9, S100A8, CTSC, BIRC3	349	616	19414	2.077	0.97732	0.0550359	0.052721
GOTERM_BP_DIRECT	GO:0045087~innate immune response	24	3.00877	6.61157	0.00098	SPON2, ANXA1, FCER1G, C1R, RARRES2, LY96, TREM1, C2, LILRA5, ISG20, IGLL5, MARCO, LGALS3, SLPI, CASP4, CLEC5A, LCN2, SERPING1, PTX3, CD14, PI3, LBP, S100A9, S100A8	349	627	19414	2.12928	0.87441	0.0354892	0.0339965
GOTERM_BP_DIRECT	GO:0008284~positive regulation of cell proliferation	23	3.47886	6.33609	0.000332	IL11, CSF3, CR1, SPHK1, LIF, TNC, OSM, FN1, ADM, THBS1, AREG, EREG, VEGFA, DPP4, FOSL1, ESM1, FGF7, IL6, CLCF1, NAMPT, HOXA3, CD248, TIMP1	349	541	19414	2.36494	0.50465	0.0156083	0.0149518
GOTERM_BP_DIRECT	GO:0007165~signal transduction	42	3.62709	11.5702	0.000236	COL15A1, IL1RN, ENPEP, OLFML2B, TNFAIP6, SH2D2A, C5AR1, CHRNA9, STC1, ADM, CXCL1, RETN, OLFML2A, TYMP, C3, FGF7, GPNMB, PLAU, ANPEP, NAMPT, CLEC5A, SPP1, CCL2, IGFBP6, TIMP1, CCL18, CLIC1, S100A11, ANXA1, TNFSF14, CD70, CCL20, IGFBP4, GDF15, IGFBP2, PLAUR, LILRB2, GPRC5A, UTS2, FCGR2B, IL17B, CCL26	349	1283	19414	1.82101	0.392629	0.0127835	0.0122458
GOTERM_BP_DIRECT	GO:0006955~immune response	28	6.44855	7.7135	3.56e-07	IFITM3, CSF3, ADAMDEC1, IL1RN, C1R, C5AR1, HP, THBS1, C3, CCL5, CCL2, CCL18, TNFRSF4, CTSC, TNFSF14, CD70, CCL20, IL1R1, SLC11A1, IL1R2, LIF, OSM, LILRB2, SLPI, IL2RA, FCGR2B, HAMP, IL17B	349	497	19414	3.13394	0.000752	5.38e-05	5.15e-05
GOTERM_BP_DIRECT	GO:0007155~cell adhesion	37	10.3737	10.1928	4.23e-11	COL18A1, SPON2, COL15A1, TNFAIP6, LAMC3, COL12A1, TNC, FPR2, THBS1, LOXL2, ICAM1, DPP4, ISLR, GPNMB, IBSP, STAB1, SPP1, EMILIN2, CCL2, EMILIN1, POSTN, TNFRSF12A, ITGA3, MYBPH, FN1, LAMB1, COL1A1, MFAP4, COL5A1, FAP, COL6A2, COL6A1, ADAM12, COL6A3, COL8A1, TGFBI, ITGA5	349	563	19414	3.6558	8.96e-08	1.28e-08	1.23e-08
GOTERM_BP_DIRECT	GO:0006508~proteolysis	32	10.4802	8.81543	3.31e-11	CFD, ADAMDEC1, ENPEP, TPSB2, HTRA3, HTRA4, CPZ, C2, DPP4, C3, THBD, ADAMTS14, PLAU, ANPEP, CASP4, TPSAB1, CTSC, ST14, MMP7, MMP1, PCOLCE, MMP8, MMP9, MMP12, MMP11, BACE2, MMP14, FAP, ADAM12, MMP19, ADAM8, CARD16	349	422	19414	4.2182	7e-08	1.17e-08	1.12e-08
GOTERM_BP_DIRECT	GO:0001525~angiogenesis	32	16.4815	8.81543	3.3e-17	COL18A1, COL15A1, ENPEP, SH2D2A, SERPINE1, TNFAIP2, HOXB13, SAT1, TYMP, ESM1, SRPX2, ANPEP, HOXA3, CCL2, FLNA, HMOX1, TNFRSF12A, ANXA2, COL22A1, FN1, HSPG2, EREG, VEGFA, MMP14, COL4A2, FAP, COL8A1, MMP19, ADAM8, TGFBI, ITGA5, ANGPTL4	349	255	19414	6.98071	6.98e-14	1.75e-14	1.67e-14
GOTERM_BP_DIRECT	GO:0006954~inflammatory response	42	17.8633	11.5702	1.37e-18	SERPINA3, IL1RN, TNFAIP6, C5AR1, LY96, ADM, CXCL1, FPR2, CXCL3, THBS1, C3, CCL5, CASP4, NFKBIZ, STAB1, SPP1, CCL2, CD14, CCL18, TNFRSF4, PTGIR, ANXA1, CCL20, IGFBP4, IL1R1, SLC11A1, RARRES2, SPHK1, PLA2G2A, PPBP, HSPG2, IL6, IL2RA, CHI3L1, SDC1, ADAM8, PTX3, FCGR2B, S100A9, S100A8, IL17B, CCL26	349	428	19414	5.45877	2.91e-15	1.45e-15	1.39e-15
GOTERM_BP_DIRECT	GO:0030198~extracellular matrix organization	32	20.556	8.81543	2.78e-21	COL18A1, COL15A1, OLFML2B, COL13A1, OLFML2A, ADAMTS14, EGFLAM, IBSP, ADAMTSL4, POSTN, MMP7, MMP1, ITGA3, COL22A1, MMP8, MMP9, MMP12, COL1A1, MMP11, COL3A1, MMP14, COL1A2, COL4A2, COL5A1, COL4A1, COL5A2, BCL3, COL8A1, MMP19, PTX3, TGFBI, ITGA5	349	186	19414	9.57032	5.89e-18	5.89e-18	5.64e-18
GOTERM_CC_DIRECT	GO:0005887~integral component of plasma membrane	41	2.62158	11.2948	0.00239012	ENPEP, C5AR1, AQP9, CHRNA9, GPR84, LRRC32, ICAM1, HCAR3, THBD, GPNMB, PDPN, CLEC5A, STAB1, TRPM8, SLC16A3, TNFRSF4, STRA6, ABCC3, HS3ST3B1, PTGIR, ST14, CD163, FCER1G, CR1, CD70, IL1R1, SLC11A1, PLAUR, SLC16A10, LILRB2, LILRB3, EREG, MARCO, GJB2, MMP14, GPRC5A, CLEC2B, SCNN1B, SDC1, ADAM8, FCGR2B	361	1438	20624	1.62889	0.550337	0.0399151	0.0368079
GOTERM_CC_DIRECT	GO:0009897~external side of plasma membrane	25	5.41117	6.88705	3.88e-06	ENPEP, THBS1, CD3D, ICAM1, THBD, ANPEP, SLAMF9, TRPM8, CD14, IL13RA2, PRND, TNFRSF4, ST14, CD163, FCER1G, ITGA3, IL1R1, IGLL5, CLEC2B, SCNN1B, IL2RA, SDC1, CD248, ITGA5, FCGR2B	361	477	20624	2.99424	0.00129649	0.00013	0.00012
GOTERM_CC_DIRECT	GO:0009986~cell surface	36	8.33348	9.91736	4.64e-09	PLVAP, LRRC32, TREM1, THBS1, AREG, LILRA5, ICAM1, DPP4, C3, THBD, LGALS3, EGFLAM, SRPX2, PLAU, SLAMF9, CLEC5A, SLAMF8, LBP, TNFRSF4, S100A10, FCER1G, CR1, ANXA1, ANXA2, ITGA3, PLAUR, BGN, LILRB2, VASN, VEGFA, DCSTAMP, FAP, TREML2, SDC1, ADAM8, ITGA5	361	654	20624	3.14478	1.55e-06	1.72e-07	1.59e-07
GOTERM_CC_DIRECT	GO:0005604~basement membrane	17	11.0747	4.6832	8.42e-12	COL18A1, COL15A1, ANXA2, LAMC3, TNC, FN1, LAMB1, HSPG2, LOXL1, LOXL2, ACTA2, EGFLAM, COL4A2, COL5A1, COL4A1, TIMP1, TGFBI	361	95	20624	10.2233	2.81e-09	4.02e-10	3.7e-10
GOTERM_CC_DIRECT	GO:0070062~extracellular exosome	102	19.5638	28.0992	2.73e-20	FCGBP, SPON2, PLVAP, IL1RN, COL12A1, SERPINE1, HP, LOXL4, ACTG2, ICAM1, LGALS3, ISLR, LGALS1, PLAU, ANPEP, NAMPT, ACTN1, IGFBP2, KRT7, PCOLCE, RNASE2, KRT75, HSPG2, COL4A2, SLPI, RAB34, SCNN1B, SERPING1, S100A4, TAGLN2, MXRA5, S100A9, HPD, ATP6V0D2, S100A8, CFD, ENPEP, LTBP2, AEBP1, MYL12A, C2, DPP4, C3, CD14, S100A11, S100A10, RARRES1, HSPA6, FN1, VASN, COL1A2, LCN2, SDC1, TGFBI, CLIC6, SERPINA3…	361	2219	20624	2.62608	9.13e-18	1.52e-18	1.4e-18
GOTERM_CC_DIRECT	GO:0005788~endoplasmic reticulum lumen	38	19.8297	10.4683	1.48e-20	COL18A1, COL15A1, SERPINA1, COL13A1, COL12A1, TNC, AFP, THBS1, C3, LGALS1, ADAMTSL4, ARSJ, SERPINH1, SPP1, TIMP1, CTSC, IGFBP4, COL22A1, IGFBP3, PLAUR, FN1, GPX8, LAMB1, RCN3, COL1A1, COL3A1, IL6, COL1A2, COL4A2, COL5A1, COL4A1, COL6A2, COL5A2, COL6A1, SERPING1, COL6A3, FAM20C, COL8A1	361	307	20624	7.07149	4.94e-18	9.89e-19	9.12e-19
GOTERM_CC_DIRECT	GO:0005581~collagen trimer	25	20.983	6.88705	1.04e-21	COL18A1, COL15A1, COL13A1, COL12A1, SERPINH1, EMILIN2, EMILIN1, TIMP1, CTHRC1, MMP1, COL22A1, PCOLCE, MMP8, COL1A1, MARCO, COL3A1, COL1A2, COL4A2, COL5A1, LOX, COL4A1, COL6A2, COL5A2, COL6A1, COL6A3	361	93	20624	15.3576	3.46e-19	8.65e-20	7.98e-20
GOTERM_CC_DIRECT	GO:0031012~extracellular matrix	48	33.3893	13.2231	4.08e-34	COL18A1, FCGBP, SPON2, COL15A1, OLFML2B, COL13A1, LAMC3, LTBP2, OLFML2A, LRRC32, THBS1, ADAMTS14, PI3, TIMP1, POSTN, MMP7, MMP1, LUM, COL22A1, RARRES2, TFPI2, FN1, BGN, MMP8, VASN, VEGFA, MMP12, COL1A1, MMP11, COL3A1, MMP14, COL1A2, COL4A2, COL5A1, LOX, COL4A1, COL6A2, COL5A2, COL6A1, MGP, COL6A3, COL8A1, CHI3L1, MMP19, CD248, PTX3, TGFBI, FMOD	361	258	20624	10.6289	1.36e-31	4.54e-32	4.19e-32
GOTERM_CC_DIRECT	GO:0005576~extracellular region	157	58.0155	43.2507	9.65e-59	CSF3, ADAMDEC1, OLFML2B, TNFRSF6B, COL12A1, SERPINE1, TNC, HP, PRF1, F13A1, OLFML2A, IFI30, LOXL1, LGALS3, IL4I1, ISLR, FGF7, LGALS1, IBSP, PLAU, IL13RA2, PRND, POSTN, IGFBP4, IL1R1, ACTN1, IGFBP3, IL1R2, IGFBP2, PCOLCE, RNASE2, HSPG2, DKK1, EREG, COL4A2, LOX, SLPI, COL4A1, ADAM12, COL8A1, UTS2, SERPING1, S100A4, TAGLN2, MXRA5, S100A9, S100A8, CFD, COL13A1, HTRA3, HTRA4, LY96, STC1, LTBP2, AEBP1,…	361	2184	20624	4.10689	3.22e-56	1.61e-56	1.49e-56
GOTERM_CC_DIRECT	GO:0005615~extracellular space	160	66.9469	44.0771	1.13e-67	FCGBP, CSF3, IL1RN, TPSB2, OLFML2B, TNFRSF6B, COL12A1, SERPINE1, TNC, HP, F13A1, LOXL4, OLFML2A, ACTG2, LOXL1, ICAM1, LOXL2, LGALS3, FGF7, PODNL1, LGALS1, IBSP, PLAU, ANPEP, NAMPT, IL13RA2, POSTN, IGFBP4, ACTN1, IGFBP3, IGFBP2, PCOLCE, KMO, RNASE2, HSPG2, DKK1, EREG, COL4A2, LOX, SLPI, COL4A1, COL8A1, UTS2, SERPING1, S100A4, S100A9, S100A8, CFD, COL13A1, LY96, STC1, LTBP2, AEBP1, C2, C3, SERPINH1…	361	1970	20624	4.64002	3.79e-65	3.79e-65	3.49e-65
GOTERM_MF_DIRECT	GO:0005515~protein binding	258	2.62557	71.0744	0.00236824	IFITM3, SPON2, IL1RN, TNFRSF6B, AQP9, SERPINE1, PRF1, IFI30, ICAM1, IL4I1, LGALS3, LGALS1, TDO2, EVA1B, NAMPT, HOXA3, IL1R1, ACTN1, IL1R2, EBF2, KRT7, RNASE2, HSPG2, DKK1, EREG, SLPI, RBP1, SERPING1, COL8A1, HOXB2, TAGLN2, ENTHD1, ATP6V0D2, SMIM3, COL13A1, SH2D2A, TWIST2, TWIST1, STC1, FPR2, MYL12A, C2, C3, RDH10, SLAMF8, SERPINH1, HMOX1, TRPM8, CD14, KCNN4, S100A11, S100A10, TNFSF14, APCDD1L, FN…	349	12648	18945	1.1073	0.721404	0.0425493	0.0398653
GOTERM_MF_DIRECT	GO:0042802~identical protein binding	55	4.28067	15.1515	5.24e-05	COL18A1, PLVAP, STEAP3, SERPINA1, OLFML2B, PRF1, OLFML2A, CD3D, SAT1, DMBX1, TDO2, ADAMTSL4, NAMPT, EMILIN1, UPP1, TPSAB1, CTSC, FCER1G, ANXA2, MMP9, DMRTA2, S100A4, ANGPTL4, CARD16, SMIM3, CEBPD, C1R, HTRA3, HTRA4, STC1, THBS1, DPP4, SRPX2, CCL5, SLAMF8, HMOX1, IGFBP6, TRPM8, TNFSF14, FN1, VEGFA, COL1A1, RCAN1, GJB2, CLEC2B, COL1A2, FAP, FABP5, APOC2, ALOX5AP, LCN2, SDC1, PTX3, TGFBI, VIM	349	1704	18945	1.75211	0.0278299	0.00176399	0.00165272
GOTERM_MF_DIRECT	GO:0005509~calcium ion binding	34	5.45842	9.36639	3.48e-06	TNFAIP6, C1R, PRF1, LTBP2, CAPG, PLA2G5, CELSR1, THBS1, MYL12A, LOXL2, THBD, EGFLAM, STAB1, S100A11, S100A10, ANXA1, ANXA2, ACTN1, PLA2G2A, HSPG2, MYL4, MMP12, RCN3, GJB2, MGP, FAM20C, S100A4, CD248, ADAM8, ITGA5, S100A9, MYL9, S100A8, CDH19	349	750	18945	2.46086	0.0018724	0.000144	0.000135
GOTERM_MF_DIRECT	GO:0005102~receptor binding	24	5.66959	6.61157	2.14e-06	ANXA1, TNFSF14, CD70, IGFBP4, RARRES2, IGFBP2, SERPINE1, LIF, PLAUR, FN1, ADM, CXCL1, DPP4, C3, MFAP4, SRPX2, CLCF1, PDPN, CCL2, UTS2, IGFBP6, LBP, ANGPTL4, HAMP	349	408	18945	3.19316	0.00115033	0.000115	0.000108
GOTERM_MF_DIRECT	GO:0008083~growth factor activity	16	6.32239	4.40771	4.76e-07	IL11, CSF3, GDF15, LIF, OSM, CXCL1, PPBP, AREG, DKK1, TYMP, EREG, VEGFA, FGF7, IL6, CLCF1, TIMP1	349	167	18945	5.20083	0.000257	3.21e-05	3.01e-05
GOTERM_MF_DIRECT	GO:0005178~integrin binding	18	8.26043	4.95868	5.49e-09	ITGA3, ACTN1, FN1, LAMB1, HSPG2, THBS1, ICAM1, COL3A1, MMP14, ESM1, COL5A1, FAP, IBSP, GPNMB, LGALS12, SPP1, TGFBI, ITGA5	349	158	18945	6.18422	2.96e-06	4.93e-07	4.62e-07
GOTERM_MF_DIRECT	GO:0002020~protease binding	17	9.69897	4.6832	2e-10	CSTA, SERPINA1, ANXA2, IL1R1, CD70, ITGA3, SERPINE1, FN1, THBS1, DPP4, COL1A1, COL3A1, COL1A2, FAP, ADAMTSL4, FAM20C, TIMP1	349	111	18945	8.31371	1.08e-07	2.16e-08	2.02e-08
GOTERM_MF_DIRECT	GO:0004252~serine-type endopeptidase activity	22	10.3788	6.06061	4.18e-11	CFD, ST14, TPSB2, MMP7, C1R, MMP1, HTRA3, HTRA4, HP, MMP8, MMP9, C2, MMP12, DPP4, MMP11, MMP14, FAP, PLAU, MMP19, ADAM8, TPSAB1, CTSC	349	188	18945	6.35234	2.25e-08	5.63e-09	5.27e-09
GOTERM_MF_DIRECT	GO:0030020~extracellular matrix structural constituent conferring tensile strength	16	14.8633	4.40771	1.37e-15	COL18A1, COL15A1, COL13A1, COL22A1, COL12A1, COL1A1, COL3A1, COL1A2, COL4A2, COL5A1, COL4A1, COL6A2, COL5A2, COL6A1, COL6A3, COL8A1	349	45	18945	19.3009	7.18e-13	3.69e-13	3.46e-13
GOTERM_MF_DIRECT	GO:0005201~extracellular matrix structural constituent	32	24.3526	8.81543	4.44e-25	COL18A1, COL15A1, COL13A1, TNC, LTBP2, AEBP1, THBS1, SRPX2, EMILIN1, CTHRC1, POSTN, LUM, COL22A1, TFPI2, FN1, BGN, LAMB1, PCOLCE, COL1A1, MFAP4, COL3A1, COL1A2, COL4A2, COL5A1, COL4A1, COL5A2, MFAP2, MGP, COL8A1, CHI3L1, TGFBI, MXRA5	349	138	18945	12.5875	2.4e-22	2.4e-22	2.24e-22

## Sheet: Table S4
Table S4: Top 10 GO/KEGG functional enrichment results of DEGs (differentially expressed genes) in the TCGA database (sorted by count).
Category	Term	Count	P	%	PValue	Genes	List Total	Pop Hits	Pop Total	Fold Enrichment	Bonferroni	Benjamini	FDR
KEGG_PATHWAY	hsa04151:PI3K-Akt signaling pathway	20	1.85066	3.74532	0.014104	CSF3, IFNB1, EPO, ITGB3, IL2RG, THBS1, AREG, IL2, EREG, VEGFA, COL1A1, GH1, IL6, COL1A2, IBSP, IL2RA, COL6A2, SPP1, COL6A3, IL7R	264	354	8465	1.81155	0.968307	0.149011	0.138587
KEGG_PATHWAY	hsa04613:Neutrophil extracellular trap formation	19	4.59176	3.55805	2.56e-05	H2BC9, H3C8, H4C7, CR1, ITGB3, H2AB3, AQP9, H2AC19, FPR2, H2AC18, SELP, H2AC12, H2AC14, H4C15, H2AC20, H4C11, CTSG, H4C6, CAMP	264	191	8465	3.18965	0.0061965	0.000622	0.000578
KEGG_PATHWAY	hsa05322:Systemic lupus erythematosus	17	5.31336	3.18352	4.86e-06	IL10, H2BC9, H3C8, H4C7, H2AB3, H2AC19, C2, H2AC18, H2AC12, H2AC14, H4C15, C7, H2AC20, H4C11, CD28, CTSG, H4C6	264	137	8465	3.97879	0.00117984	0.000131	0.000122
KEGG_PATHWAY	hsa04062:Chemokine signaling pathway	21	5.7122	3.93258	1.94e-06	CCL14, CXCL6, CCL13, CCL23, CXCL9, CXCL8, CCL20, CXCL1, PPBP, CXCL3, CXCL10, CXCL11, CCL7, CCL5, CXCR3, XCL2, XCL1, CCL18, PF4V1, CCR2, CCL26	264	192	8465	3.50704	0.00047	6.52e-05	6.06e-05
KEGG_PATHWAY	hsa04640:Hematopoietic cell lineage	16	6.47108	2.99625	3.38e-07	IL11, CSF3, CR1, CSF2, EPO, ITGB3, IL1R2, CD3E, CD3D, CD1A, CD2, IL6, CD8B, ANPEP, IL2RA, IL7R	264	99	8465	5.18212	8.22e-05	1.37e-05	1.27e-05
KEGG_PATHWAY	hsa04657:IL-17 signaling pathway	16	6.77469	2.99625	1.68e-07	CXCL6, CSF3, CXCL8, CSF2, MMP1, CCL20, MMP3, CXCL1, CXCL3, MMP9, FOSL1, CXCL10, IL6, CCL7, S100A9, S100A8	264	94	8465	5.45777	4.08e-05	8.16e-06	7.59e-06
KEGG_PATHWAY	hsa05323:Rheumatoid arthritis	16	6.83863	2.99625	1.45e-07	CXCL6, IL11, CXCL8, CSF2, MMP1, CCL20, MMP3, CXCL1, CXCL3, VEGFA, IL6, CCL5, CD28, ACP5, TNFSF11, ATP6V0D2	264	93	8465	5.51645	3.53e-05	8.16e-06	7.59e-06
KEGG_PATHWAY	hsa04630:JAK-STAT signaling pathway	22	7.41908	4.11985	3.81e-08	IL10, IL21, IL11, CSF3, IL20, CSF2, CISH, IFNB1, EPO, LIF, IL19, IL2RG, IL2, IL22RA2, GH1, SOCS3, IL6, SOCS1, IL2RA, CLCF1, LEP, IL7R	264	166	8465	4.2495	9.26e-06	3.09e-06	2.87e-06
KEGG_PATHWAY	hsa04061:Viral protein interaction with cytokine and cytokine receptor	29	19.0306	5.43071	9.32e-20	CCL14, CCL13, CXCL6, CXCL9, IL20, CXCL8, CXCL1, IL2RG, CXCL3, CCL7, CCL5, CXCR3, CCL18, PF4V1, CCR2, IL10, CCL23, TNFSF14, CCL20, IL19, PPBP, IL2, CXCL10, CXCL11, IL6, IL2RA, XCL2, XCL1, CCL26	264	100	8465	9.29867	2.26e-17	1.13e-17	1.05e-17
KEGG_PATHWAY	hsa04060:Cytokine-cytokine receptor interaction	51	23.0209	9.55056	9.53e-24	IL21, CXCL6, CSF3, CXCL9, IL1RN, CSF2, IL20, CXCL8, EPO, CXCL1, CXCL3, IL36B, TNFSF11, PF4V1, CCR2, IL10, IL11, TNFRSF12A, IL1R2, TNFRSF18, IL19, XCL2, XCL1, CCL14, CCL13, IL2RG, CCL7, CXCR3, CCL5, IL36RN, CCL18, CCL23, TNFSF14, IFNB1, GDF15, CD70, CCL20, TNFRSF9, LIF, PPBP, IL2, BMP5, GH1, CXCL10, CXCL11, IL6, IL2RA, CLCF1, LEP, IL7R, CCL26	264	297	8465	5.50601	2.32e-21	2.32e-21	2.15e-21
GOTERM_BP_DIRECT	GO:0006915~apoptotic process	27	2.12429	5.05618	0.00751121	BCL2A1, EPO, ECSCR, PRF1, THBS1, LGALS1, CXCR3, PHLDA2, GSDMA, TNFRSF12A, TNFSF14, TNFRSF18, TNFRSF9, IGFBP3, GZMA, GZMB, IL19, EMP3, MMP9, GZMH, CD2, ALDH1A3, IL2RA, MZB1, CHI3L1, S100A9, S100A8	490	616	19414	1.73661	1	0.146531	0.14071
GOTERM_BP_DIRECT	GO:0007186~G-protein coupled receptor signaling pathway	43	3.42251	8.05243	0.000378	CCL14, FCN1, CCL13, CXCL6, CXCL9, CXCL8, PTGER2, CXCL1, FPR2, CD3E, OR6Q1, AREG, HCAR2, HCAR3, ADGRG7, CCL7, CCL5, CXCR3, ADGRE3, OR4F29, OR2Y1, BDKRB2, BDKRB1, CCL18, CCR2, OR4F5, OR51E1, CCL23, PTGIR, MRGPRX3, TAAR9, CCL20, OR6C75, OR51E2, CXCL10, OR4F16, GPRC5A, OR51T1, XCL2, XCL1, OR10G9, CCL26, OR10A5	490	961	19414	1.77282	0.587166	0.0160826	0.0154437
GOTERM_BP_DIRECT	GO:0045087~innate immune response	37	5.38616	6.92884	4.11e-06	SPON2, TRIM64C, CLEC10A, LY96, C4BPB, TREM1, WFDC5, C2, LILRA5, JCHAIN, RFPL4A, LGALS3, C7, IL36B, CLEC5A, S100A12, IL36RN, PI3, LBP, CAMP, SLAMF1, IFNB1, RARRES2, MMP3, ISG20, IGLL5, MARCO, SLPI, BPIFB3, CD209, CLEC6A, PTX3, S100A9, RFPL4AL1, S100A8, APOBEC3A, LTF	490	627	19414	2.33805	0.00958127	0.000311	0.000298
GOTERM_BP_DIRECT	GO:0008284~positive regulation of cell proliferation	36	6.42829	6.74157	3.73e-07	CCL14, IL21, CSF3, CSF2, EPO, HILPDA, SIRPG, ADM, THBS1, AREG, DPP4, ESM1, PRAMEF2, HLX, CXCR3, NAMPT, S100A13, TIMP1, CAMP, SLAMF1, IL11, CR1, LIF, IL2, BMP5, EREG, VEGFA, FOSL1, CXCL10, IL6, CLCF1, LEP, MAB21L2, MZB1, CD248, IL7R	490	541	19414	2.63648	0.000873	3.64e-05	3.49e-05
GOTERM_BP_DIRECT	GO:0007155~cell adhesion	37	6.47108	6.92884	3.38e-07	SPON2, COL15A1, TNFAIP6, ITGB3, SIRPG, DPT, FPR2, THBS1, LOXL2, DPP4, ISLR, GPNMB, IBSP, CXCR3, CLDN23, SPP1, EMILIN2, CCN4, CYP1B1, SLAMF1, POSTN, CD72, EGFL6, TNFRSF12A, MYBPH, IZUMO1R, IL2, SELP, COL1A1, COL5A1, FAP, COL6A2, ADAM12, COL6A3, TGFBI, FOLR3, NECTIN4	490	563	19414	2.60383	0.000791	3.44e-05	3.3e-05
GOTERM_BP_DIRECT	GO:0006508~proteolysis	33	7.4698	6.17978	3.39e-08	FCN1, FCN3, ADAMDEC1, HTRA3, HTRA4, C2, DPP4, THBD, ADAMTS14, MMP27, PLAU, ANPEP, CTSG, TPSAB1, CPA4, CPA3, MMP7, MMP1, MMP3, ADAM33, CELA1, PCOLCE, MMP8, MMP9, MMP10, GZMH, GZMK, MMP11, FAP, ADAM12, MMP19, CARD16, LTF	490	422	19414	3.09828	7.93e-05	4.4e-06	4.23e-06
GOTERM_BP_DIRECT	GO:0007165~signal transduction	69	8.37161	12.9213	4.25e-09	IL21, CXCL6, CXCL9, IL1RN, IL20, CXCL8, TNFAIP6, EPO, CBLC, SECTM1, ADM, CXCL1, LSP1, GABRR1, PLAU, SIT1, ANPEP, NAMPT, CLEC5A, CCN4, VSTM1, TIMP1, CLEC1B, CLIC1, IL10, IGFBP4, TNFRSF18, IGFBP2, HTR3C, PLAUR, IL19, RHOD, CEACAM3, DOK2, GPRC5A, XCL2, XCL1, CHRNA1, CCL13, COL15A1, CRABP2, CLEC12A, SH2D2A, STC1, SEMA3F, RETN, IL2RG, TYMP, CCL7, GPNMB, HLX, SPP1, IL36RN, IGFBP6, CCL18, S100A11, CCL23…	490	1283	19414	2.13079	9.96e-06	7.43e-07	7.14e-07
GOTERM_BP_DIRECT	GO:0006955~immune response	48	14.2262	8.98876	5.94e-15	CCL14, IFITM3, IL21, CCL13, CXCL6, CSF3, ADAMDEC1, IL1RN, CSF2, CXCL8, HP, SECTM1, CST7, IL2RG, THBS1, CD1A, JCHAIN, IL36B, CCL5, CXCR3, TNFSF11, IL36RN, CTSG, CCL18, ICOS, CAMP, CCR2, IL10, CCL23, TNFSF14, CD70, CCL20, SLC11A1, IL1R2, GZMA, LIF, IL19, LILRB2, IL2, CLEC4C, CD8B, SLPI, CD209, CLEC6A, IL2RA, FCGR2B, IL7R, HAMP	490	497	19414	3.82652	1.38e-11	2.32e-12	2.22e-12
GOTERM_BP_DIRECT	GO:0030593~neutrophil chemotaxis	26	19.9547	4.86891	1.11e-20	CCL14, CCL13, CXCL6, CXCL9, CXCL8, CXCL1, CXCL3, TREM1, LGALS3, CCL7, CCL5, S100A12, LBP, CCL18, PF4V1, CCL23, CCL20, PPBP, CXCL10, CXCL11, SAA1, XCL2, XCL1, S100A9, S100A8, CCL26	490	82	19414	12.5626	2.59e-17	1.29e-17	1.24e-17
GOTERM_BP_DIRECT	GO:0006954~inflammatory response	54	21.3458	10.1124	4.51e-22	CXCL6, ORM1, CXCL9, IL1RN, CXCL8, TNFAIP6, ADM, CXCL1, CXCL3, IL36B, BDKRB2, BDKRB1, PF4V1, CCR2, PTGIR, IGFBP4, SLC11A1, ACOD1, GAL, XCL2, CHI3L1, XCL1, S100A9, S100A8, IDO1, CCL14, CCL13, PTGER2, LY96, FPR2, THBS1, CCL7, CXCR3, CCL5, SPP1, S100A12, IL36RN, CCL18, CCL23, CCL20, RARRES2, PLA2G2A, NKG7, CELA1, PPBP, LYZ, SELP, CXCL10, CXCL11, IL6, IL2RA, PTX3, FCGR2B, CCL26	490	428	19414	4.99884	1.06e-18	1.06e-18	1.01e-18
GOTERM_CC_DIRECT	GO:0005788~endoplasmic reticulum lumen	23	4.92812	4.30712	1.18e-05	COL15A1, SERPINA1, IGFBP4, IGFBP3, GPX8, PLAUR, DMP1, AFP, THBS1, RCN3, COL1A1, COL3A1, IL6, LGALS1, COL1A2, COL5A1, COL6A2, P4HA3, MZB1, SERPINH1, SPP1, COL6A3, TIMP1	520	307	20624	2.97139	0.00406121	0.000407	0.000379
GOTERM_CC_DIRECT	GO:0009986~cell surface	38	5.36653	7.1161	4.3e-06	CHRNA1, EPO, ITGB3, HILPDA, IL2RG, TREM1, THBS1, AREG, LILRA5, DPP4, THBD, LGALS3, SRPX2, PLAU, CXCR3, SLAMF9, CLEC5A, HYAL4, SLAMF8, CTSG, LBP, CLEC1B, SLAMF1, CR1, ANXA2, PLAUR, LILRB2, VEGFA, CD2, CEACAM3, FAP, CD8B, CD209, TRPV4, TREML2, CD28, HCST, LTF	520	654	20624	2.30449	0.00148213	0.000165	0.000153
GOTERM_CC_DIRECT	GO:0035580~specific granule lumen	12	6.43533	2.24719	3.67e-07	ORM1, SLPI, HP, CHI3L1, CXCL1, PTX3, FOLR3, RETN, LYZ, MMP8, CAMP, LTF	520	62	20624	7.67643	0.000127	1.58e-05	1.47e-05
GOTERM_CC_DIRECT	GO:1904724~tertiary granule lumen	12	6.99568	2.24719	1.01e-07	ORM1, TNFAIP6, HP, CXCL1, PTX3, FOLR3, PPBP, LYZ, MMP8, MMP9, CAMP, LTF	520	55	20624	8.65343	3.5e-05	5e-06	4.65e-06
GOTERM_CC_DIRECT	GO:0009897~external side of plasma membrane	39	9.36552	7.30337	4.31e-10	FCN1, FCN3, CXCL9, CLEC10A, ITGB3, CD3E, IL2RG, THBS1, CD3D, CD1A, SERPINA5, THBD, CXCR3, ANPEP, SLAMF9, TRPM8, CCR2, SLAMF1, MSR1, CD163, TNFRSF18, TNFRSF9, IZUMO1R, SELP, CD2, IGLL5, CXCL10, CLEC4C, CLEC2B, CD209, SCNN1B, CLEC6A, IL2RA, CD28, CD48, CD248, FOLR3, FCGR2B, IL7R	520	477	20624	3.24277	1.49e-07	2.48e-08	2.3e-08
GOTERM_CC_DIRECT	GO:0005581~collagen trimer	19	10.8069	3.55805	1.56e-11	FCN1, MSR1, FCN3, COL15A1, MMP1, PCOLCE, MMP8, COL1A1, MARCO, COL3A1, COL1A2, COL5A1, LOX, COL6A2, SERPINH1, EMILIN2, COL6A3, TIMP1, CTHRC1	520	93	20624	8.10289	5.37e-09	1.07e-09	9.99e-10
GOTERM_CC_DIRECT	GO:0070062~extracellular exosome	114	12.8729	21.3483	1.34e-13	FCGBP, SPON2, IL1RN, SERPINE1, H2AC19, HP, LOXL4, ACTG2, H2AC18, LGALS3, H2AC12, ISLR, LGALS1, H2AC14, SIT1, PLAU, POTEI, ANPEP, POTEJ, NAMPT, POTEE, POTEF, UBASH3A, H4C6, SPINK1, HGD, IGFBP2, PCOLCE, RNASE2, KRT75, H4C15, SLPI, RAB34, SCNN1B, H4C11, S100A4, TAGLN2, S100A9, HPD, ATP6V0D2, S100A8, C5ORF46, CRABP2, FBLN1, C2, DPP4, SEC14L3, C7, PPIAL4C, PGK2, S100A11, SLAMF1, LYZ, COL1A2, H2AC20, T…	520	2219	20624	2.03759	4.63e-11	1.16e-11	1.08e-11
GOTERM_CC_DIRECT	GO:0031012~extracellular matrix	39	17.9508	7.30337	1.12e-18	FCGBP, SPON2, LRRC15, COL15A1, FBLN1, DMP1, THBS1, CPN2, ADAMTS14, C6ORF15, MMP27, CCN4, PI3, TIMP1, POSTN, MMP7, MMP1, LUM, RARRES2, MMP3, TFPI2, MMP8, MMP10, ASPN, VEGFA, COL1A1, MMP11, COL3A1, COL1A2, COL5A1, LOX, COL6A2, MGP, COL6A3, CHI3L1, MMP19, CD248, PTX3, TGFBI	520	258	20624	5.99535	3.86e-16	1.29e-16	1.2e-16
GOTERM_CC_DIRECT	GO:0005576~extracellular region	190	56.0386	35.5805	9.15e-57	FCN1, FCN3, CSF3, ADAMDEC1, CSF2, EPO, SERPINE1, HP, PRF1, F13A1, DMP1, C4BPB, LOXL1, NPPB, LGALS3, IL4I1, ISLR, LGALS1, IL36B, IBSP, PLAU, LIPN, TNFSF11, H4C6, CPA3, POSTN, IGFBP4, IGFBP3, IL1R2, SPINK6, IGFBP2, PCOLCE, RNASE2, DKK1, EREG, H4C15, FNDC1, CD8B, LOX, SLPI, ADAM12, H4C11, PLBD1, S100A4, TAGLN2, S100A9, S100A8, HTRA3, HTRA4, LY96, STC1, FBLN1, PLA2G5, IL22RA2, C2, DPP4, C6ORF15, ADAM…	520	2184	20624	3.45041	3.16e-54	1.58e-54	1.47e-54
GOTERM_CC_DIRECT	GO:0005615~extracellular space	181	56.4647	33.8951	3.43e-57	FCN1, FCGBP, FCN3, CSF3, IL1RN, CSF2, EPO, SERPINE1, CLEC18C, HP, F13A1, LOXL4, C4BPB, ACTG2, LOXL1, LOXL2, NPPB, LGALS3, PODNL1, LGALS1, IL36B, IBSP, PLAU, POTEI, ANPEP, POTEJ, NAMPT, POTEE, CCN4, TNFSF11, VSTM1, POTEF, CPA3, POSTN, IGFBP4, IGFBP3, IGFBP2, PCOLCE, RNASE2, DKK1, EREG, LOX, SLPI, PLBD1, S100A4, S100A9, S100A8, DPT, LY96, STC1, FBLN1, CD1A, IL22RA2, C2, C7, SERPINH1, S100A13, HMOX1…	520	1970	20624	3.64403	1.18e-54	1.18e-54	1.1e-54
GOTERM_MF_DIRECT	GO:0005515~protein binding	350	1.1082	65.5431	0.0779478	IFITM3, SPON2, IL1RN, CLEC10A, AQP9, SERPINE1, H2AC19, PRF1, CBLC, C4BPB, H2AC18, IL4I1, LGALS3, LGALS1, TDO2, NAMPT, CYP1B1, CCN4, TNFSF11, UBASH3A, H4C6, TAAR9, IL1R2, XAGE1B, SOX14, MCEMP1, RNASE2, IQCF2, DKK1, EREG, SLPI, SCO2, MALL, RBP1, HOXB2, TAGLN2, ENTHD1, MT1H, HOXB7, ATP6V0D2, SKAP1, SSX4B, HOXB5, SMIM3, C5ORF46, CRABP2, SH2D2A, STC1, DAZ2, FPR2, CD1A, C2, RFPL4A, SLAMF8, S100A13, SER…	501	12648	18945	1.04641	1	0.563173	0.523224
GOTERM_MF_DIRECT	GO:0005509~calcium ion binding	31	1.79881	5.80524	0.0158926	TNFAIP6, PRF1, CBLC, FBLN1, DMP1, PLA2G5, ITIH1, THBS1, FSCB, LOXL2, THBD, ADGRE3, S100A13, S100A12, S100A11, EGFL6, ANXA2, PLA2G2C, PLA2G2A, ASPN, SELP, MYL4, RCN3, CLEC6A, MGP, S100A4, CD248, MCTP2, S100A9, MYL9, S100A8	501	750	18945	1.56299	0.999905	0.170271	0.158193
GOTERM_MF_DIRECT	GO:0005102~receptor binding	29	5.35754	5.43071	4.39e-06	FCN1, CCL13, FCN3, HILPDA, SERPINE1, ADM, CXCL1, DPP4, NPPB, SRPX2, PDPN, LBP, IGFBP6, CD72, TNFSF14, CD70, IGFBP4, PLA2G2C, RARRES2, IGFBP2, LIF, PLAUR, IGFL3, IZUMO1R, CD2, CXCL10, CLCF1, HAMP, HCST	501	408	18945	2.68779	0.00253577	0.000195	0.000181
GOTERM_MF_DIRECT	GO:0008083~growth factor activity	19	6.33161	3.55805	4.66e-07	IL10, IL11, CSF3, CSF2, GDF15, LIF, CXCL1, PPBP, AREG, DKK1, IL2, TYMP, BMP5, EREG, VEGFA, GH1, IL6, CLCF1, TIMP1	501	167	18945	4.30223	0.000269	2.45e-05	2.28e-05
GOTERM_MF_DIRECT	GO:0008201~heparin binding	21	7.26841	3.93258	5.39e-08	CXCL6, CCL23, POSTN, CXCL8, PCOLCE, THBS1, SOD3, SERPINA5, VEGFA, SELP, CXCL10, CXCL11, COL5A1, CCL7, GPNMB, SAA1, CCN4, CTSG, SOST, PF4V1, LTF	501	178	18945	4.46125	3.11e-05	3.89e-06	3.62e-06
GOTERM_MF_DIRECT	GO:0004252~serine-type endopeptidase activity	23	8.2636	4.30712	5.45e-09	MMP7, MMP1, HTRA3, GZMA, MMP3, HTRA4, HP, GZMB, CELA1, MMP8, MMP9, MMP10, C2, GZMH, DPP4, GZMK, MMP11, FAP, PLAU, MMP19, CTSG, TPSAB1, LTF	501	188	18945	4.62623	3.15e-06	5.25e-07	4.88e-07
GOTERM_MF_DIRECT	GO:0030246~carbohydrate binding	24	8.37986	4.49438	4.17e-09	FCN1, FCN3, GALNT5, CD72, CLEC12A, CLEC10A, CLEC18C, ITIH1, IL2, SELP, LGALS3, CLEC4C, LGALS1, CLEC2B, CD209, CLEC6A, LGALS12, CLEC5A, CHI3L2, KLRF2, CHI3L1, CD248, SOST, CLEC1B	501	202	18945	4.4928	2.41e-06	4.82e-07	4.48e-07
GOTERM_MF_DIRECT	GO:0004867~serine-type endopeptidase inhibitor activity	18	8.47366	3.37079	3.36e-09	SPINK1, SERPINA1, SERPINB2, ANXA2, SPINK6, TFPI2, SERPINE1, SERPINA9, SERPINB7, ITIH1, WFDC5, SERPINA5, SLPI, SLCO1B3, SERPINH1, COL6A3, PI3, SPINK14	501	108	18945	6.3024	1.94e-06	4.82e-07	4.48e-07
GOTERM_MF_DIRECT	GO:0005125~cytokine activity	29	12.7144	5.43071	1.93e-13	IL21, CSF3, IL1RN, CXCL9, CSF2, IL20, EPO, SECTM1, AREG, IL36B, NAMPT, SPP1, TNFSF11, VSTM1, IL36RN, TIMP1, IL10, IL11, TNFSF14, IFNB1, CD70, GDF15, LIF, IL19, IL2, BMP5, VEGFA, IL6, CLCF1	501	192	18945	5.71155	1.11e-10	5.57e-11	5.18e-11
GOTERM_MF_DIRECT	GO:0008009~chemokine activity	19	15.6459	3.55805	2.26e-16	CCL14, CXCL6, CCL13, CCL23, CXCL9, CXCL8, CCL20, CXCL1, PPBP, CXCL3, CXCL10, CXCL11, CCL7, CCL5, XCL2, XCL1, CCL18, PF4V1, CCL26	501	50	18945	14.3695	1.28e-13	1.3e-13	1.21e-13

## Sheet: Table S5
Table S5: sequences of RT-qPCR primers and RNA interfering
qPCR primers	Sequence	company
Homo GAPDH (F)	5’GCACCGTCAAGGCTGAGAAC3’	GenePharma, Shanghai, China
Homo GAPDH (R)	5’TGGTGAAGACGCCAGTGGA3’
Homo EREG (F)	CTGCACAGCTTTAGTTCAGAC
Homo EREG (R)	CCATTCATGTCAGAGCTACAC
Homo FTO (F)	5’GCTGCTTATTTCGGGACCTG3’
Homo FTO (R)	5’AGCCTGGATTACCAATGAGGA3’
RNA interfering	Target sequence
Lentiviral shFTO-1	5’GUGGCAGUGUACAGUUAUATT3’	GenePharma, Shanghai, China
Lentiviral shFTO-2	5’CAGGAACCUUGGAUUAUAUTT3’
shNC	5’UUCUUCGAACGUGUCACGUTT3’
